# Supplementary material for: Comprehensive functional evaluation of variants of fibroblast growth factor receptor genes in cancer
Source: NPJ Precis Oncol. 2021 Jul 16;5:66. doi: 10.1038/s41698-021-00204-0 (PMC8285406; doi:10.1038/s41698-021-00204-0)
Supplement: Supplementary file 3 — Supplementary Data 1 [file 41698_2021_204_MOESM3_ESM.xlsx]

## Sheet: Supplementary Data 1
Supplementary Data 1. The IC50 values of FGFR-targeted drugs estimated using the MANO method
				IC50 (nM)	<=5	>5, <=10	>10, <=50	>50, <=100	>100
				Color
Gene	Variant name	AZD4547	Infigratinib	E7090	Erdafitinib	Futibatinib	Pemigatinib	Dovitinib	H3B-6527
GFP	GFP	>1000	>1000	>1000	>1000	>1000	NA	>1000	>1000
EGFR	EGFR L858R	>1000	>1000	>1000	>1000	>1000	NA	>1000	>1000
FGFR1	FGFR1 A21T	1.31367	0.0459009	4.72399	6.06569	8.93263	2.38463	27.1537	166.547
	FGFR1 T26I	55.8444	0.264881	3.39128	3.66864	7.39781	1.77104	72.337	853.594
	FGFR1 A121D	7.82991	0.827549	3.54765	3.84928	8.00169	2.76116	103.04	399.969
	FGFR1 S125L	0.61958	0.0542301	4.47791	3.7032	9.01958	1.93652	56.8582	499.144
	FGFR1 D128N	2.08324	0.0515455	4.71043	5.88913	18.3452	3.07989	41.5673	191.564
	FGFR1 D128V	0.234104	0.0453344	6.0604	7.49194	9.23869	2.68076	32.7242	156.299
	FGFR1 D133N	0.361307	0.0419166	4.61153	4.79887	8.66395	2.22094	31.6654	85.4516
	FGFR1 T141R	0.751994	0.049585	3.84477	5.8349	8.39408	2.49521	30.062	174.333
	FGFR1 P150S	2.76491	0.0727871	7.32758	36.7659	14.6955	7.09372	39.9318	189.006
	FGFR1 R189C	4.54151	0.428996	36.1394	15.3258	10.2278	6.20429	284.944	77.3803
	FGFR1 S238N	96.7448	98.3454	4.88685	6.03854	7.91365	3.46326	55.258	724.074
	FGFR1 R250W	0.774783	0.0592846	6.17255	4.38253	6.222	2.04776	46.4643	165.942
	FGFR1 A268S	0.950639	0.0456352	72.0545	6.88009	14.5379	2.69386	36.3301	118.662
	FGFR1 T319A	2.66031	0.068939	62.4863	6.7371	11.3461	3.76562	83.4131	400.642
	FGFR1 D320N	0.667888	0.0574131	4.06074	4.47952	9.1295	2.17927	41.1237	188.702
	FGFR1 T340M	1.51412	0.0555938	6.89972	5.39131	8.96595	2.36417	37.5291	232.707
	FGFR1 S436F	0.699045	0.0583852	76.3575	6.91717	9.44517	2.64615	18.2232	373.401
	FGFR1 R445W	0.569913	0.0474034	4.34855	3.94048	48.8045	2.79254	38.2266	80.4409
	FGFR1 M456V	3.38137	0.0638099	3.54132	3.88329	6.76718	1.66165	101.096	338.175
	FGFR1 E467K	1.72433	0.06281	4.58006	4.91138	7.44566	2.4605	23.2354	171.478
	FGFR1 R475Q	2.62538	0.0874921	36.8481	13.8176	9.27598	3.31212	43.4476	94.363
	FGFR1 P483L	3.30984	0.131724	5.14989	5.33956	58.7459	1.43372	35.8758	795.991
	FGFR1 S588T	1.43202	0.0525206	4.52055	4.10395	8.97288	2.48647	40.6209	95.188
	FGFR1 E592G	2.72318	0.0704754	5.82202	7.4769	10.5963	4.30054	108.023	42.4853
	FGFR1 G703S	1.39474	0.0461385	9.37826	7.22924	32.1856	3.61154	47.4053	525.574
	FGFR1 V751A	1.96924	0.0628701	3.39156	5.19832	8.56704	2.3231	28.33	331.305
	FGFR1 R809Q	0.435759	0.0419783	4.30995	4.50143	8.65798	1.82838	20.7165	126.196
FGFR2	FGFR2 R6P	0.477752	0.0456741	1.89449	1.29088	2.8554	1.48608	50.7078	873.458
	FGFR2 L33S	0.345278	0.0554104	1.45934	1.40971	2.83617	1.90063	63.6102	739.489
	FGFR2 C62Y	5.60177	2.36639	6.32762	5.03834	4.81022	3.68375	341.614	>1000
	FGFR2 A67V	0.278314	0.0456681	1.58851	0.97697	2.32509	1.49435	35.8692	701.377
	FGFR2 N82K	0.484739	0.0554692	1.92867	0.809352	2.87305	1.67966	34.5778	883.74
	FGFR2 D101Y	2.5049	0.464425	9.64943	5.01396	6.14809	3.43426	269.729	>1000
	FGFR2 E160K	1.59197	0.0788314	2.31343	2.14212	2.85134	2.08325	118.079	>1000
	FGFR2 E163K	1.3644	0.126931	2.13967	1.65965	2.39107	1.70335	130.734	>1000
	FGFR2 M186T	0.359194	0.0642593	1.72015	0.761945	1.91225	1.67045	56.7814	850.163
	FGFR2 R203C	1.15975	0.212961	4.84742	3.03222	3.98759	3.14444	125.967	>1000
	FGFR2 R203H	0.192359	0.0323438	1.04231	0.461738	2.2538	0.453185	16.7318	261.263
	FGFR2 R210Q	0.0690423	0.0418714	2.08002	1.95219	5.0996	3.7528	15.4034	518.868
	FGFR2 Q212K	1.78955	0.167447	2.62818	2.44176	2.48595	1.62923	116.04	>1000
	FGFR2 G227E	1.40974	0.253624	6.20351	4.14874	4.9705	3.20459	208.463	>1000
	FGFR2 H242Y	0.404758	0.049312	2.22931	0.941897	2.78802	1.81309	39.6671	922.638
	FGFR2 R251Q	0.194794	0.0436516	0.809878	0.692236	1.19948	1.75821	37.5302	776.155
	FGFR2 P253L	1.13409	0.0778703	2.59424	2.07139	3.17795	2.18923	97.0557	>1000
	FGFR2 P253R	2.98315	0.230145	6.3484	4.78035	5.64285	3.34547	409.693	>1000
	FGFR2 A264T	3.05702	0.353563	4.32316	2.32883	3.61139	2.33626	238.415	>1000
	FGFR2 W290C	16.0039	4.14128	8.13988	5.55195	2.71598	3.84695	720.529	>1000
	FGFR2 P303L	1.40405	0.136535	3.11833	1.50364	3.08672	1.74312	159.966	>1000
	FGFR2 G305R	2.37629	0.183721	2.69971	2.07767	3.83208	1.96233	175.929	>1000
	FGFR2 K310R	0.485631	0.0587167	2.17112	0.992627	3.02598	1.93092	64.2368	>1000
	FGFR2 Y328N	0.528076	0.0499407	1.83774	1.03901	2.34159	1.77365	53.1736	812.005
	FGFR2 R330W	3.03682	0.208372	4.43407	2.67849	3.67668	2.06282	186.155	>1000
	FGFR2 G364E	0.388764	0.0507799	1.93547	0.846941	2.37608	1.50998	45.4396	789.179
	FGFR2 A371V	0.373193	0.042847	0.659725	0.446906	2.25646	1.55217	33.4278	746.26
	FGFR2 A389T	0.393801	0.0392216	2.06786	0.780469	2.1051	1.70896	37.6454	652.958
	FGFR2 V392A	0.391247	0.0508811	2.08681	0.766237	2.87294	1.61741	40.8039	465.484
	FGFR2 R399Q	0.307053	0.0535237	2.1941	1.45688	3.20976	1.86592	48.136	976.33
	FGFR2 H416R	0.257278	0.0517103	1.89867	0.987294	3.11227	1.13572	41.2906	616.701
	FGFR2 I422V	0.40913	0.050043	2.42375	1.58384	2.6177	1.4942	50.8765	876.371
	FGFR2 E475K	0.194662	0.0350558	1.52816	0.848921	3.28459	1.17655	37.4419	764.55
	FGFR2 H544Q	1.32645	0.0733707	2.6663	2.08005	2.59636	1.94274	84.7186	902.843
	FGFR2 L560F	0.229267	0.0415742	3.01526	1.96545	2.83341	1.97781	39.1738	765.827
	FGFR2 P582L	0.353598	0.0700642	0.853185	0.777665	2.08778	2.25334	40.4167	784.69
	FGFR2 E596K	0.331326	0.0663077	2.81471	1.77831	3.54097	1.96462	27.7139	848.044
	FGFR2 G613S	3.32382	1.50542	8.47057	4.28846	2.92069	2.38013	143.881	>1000
	FGFR2 M640I	1.36851	0.195505	2.26746	0.958982	2.76851	2.40784	42.5687	948.059
	FGFR2 R664W	0.510462	0.065732	3.55801	0.799296	7.23714	2.22473	16.388	500.03
	FGFR2 E718K	1.65299	0.0700539	2.92776	2.01968	2.00252	1.81779	120.377	>1000
	FGFR2 S791T	1.76503	0.196459	3.06348	2.62564	3.32519	1.95951	140.089	921.99
FGFR3	FGFR3 R248 S249insC	39.6189	10.1195	72.1509	21.9453	36.6336	37.8593	538.239	>1000
	FGFR3 H284fsSTOP10	40.2885	4.59238	>1000	23.1684	80.4988	27.1927	302.632	>1000
	FGFR3 G380E	12.2387	2.00876	35.3412	8.4521	25.2742	7.93305	161.744	>1000
