# Supplementary material for: Comprehensive functional evaluation of variants of fibroblast growth factor receptor genes in cancer
Source: NPJ Precis Oncol. 2021 Jul 16;5:66. doi: 10.1038/s41698-021-00204-0 (PMC8285406; doi:10.1038/s41698-021-00204-0)
Supplement: Supplementary file 4 — Supplementary Data 2 [file 41698_2021_204_MOESM4_ESM.xlsx]

## Sheet: Supplementary Data 2
Supplementary Data 2. The statistical analysis in the comparison of IC50 values of FGFR-targeted drugs estimated using the PrestoBlue cell viability assay
Variant_1	Variant_2	Cell line	AZD4547				Infigratinib				E7090				Erdafitinib				Futibatinib				Pemigatinib				Dovitinib
			Estimate	Std. Error	t-value	p-value	Estimate	Std. Error	t-value	p-value	Estimate	Std. Error	t-value	p-value	Estimate	Std. Error	t-value	p-value	Estimate	Std. Error	t-value	p-value	Estimate	Std. Error	t-value	p-value	Estimate	Std. Error	t-value	p-value
FGFR2_N549D	FGFR2_N549H	3T3	2.20655	0.0745908	29.582	4.75487e-122	2.68573	0.167042	16.0782	2.18625e-49	3.82207	0.277125	13.7918	2.3211e-38	-34.3731	82.9185	-0.414541	0.678617	28.0277	205.983	0.136068	0.89181	-22.8767	282.332	-0.0810276	0.935445	0.725566	0.212799	3.40963	0.000691503
FGFR2_N549D	FGFR2_N549K	3T3	0.734619	0.0840719	8.73799	1.0425e-17	1.11679	0.171154	6.52503	1.38593e-10	6.66312	0.286107	23.2889	1.34883e-87	-31.7894	82.9184	-0.383382	0.701565	28.529	205.983	0.138502	0.889888	-20.3268	282.332	-0.071996	0.942628	2.24083	0.221158	10.1323	8.95776e-23
FGFR2_N549D	FGFR2_N549S	3T3	3.05014	0.0962759	31.6812	2.31088e-133	3.97478	0.233809	17.0001	4.88497e-54	4.67748	0.280539	16.6732	2.23595e-52	-33.2898	82.9185	-0.401477	0.688204	27.7043	205.983	0.134498	0.893051	-22.2006	282.332	-0.078633	0.937349	1.53524	0.223095	6.88156	1.41735e-11
FGFR2_N549D	KRAS_G12V	3T3	-4.07313	0.418131	-9.74129	2.67735e-21	132.112	1654.49	0.0798505	0.936381	4.49039	0.282212	15.9114	1.4784e-48	-30.9482	82.9185	-0.373237	0.709096	28.2568	205.983	0.13718	0.890932	-19.7941	282.332	-0.0701092	0.944129	2.43118	0.222404	10.9314	6.47954e-26
FGFR2_N549H	FGFR2_N549K	3T3	-1.47193	0.0838744	-17.5492	7.46466e-57	-1.56895	0.200709	-7.81701	2.24178e-14	2.84105	0.115258	24.6495	4.62965e-95	2.58369	0.0903026	28.6115	8.98959e-117	0.501308	0.168491	2.97529	0.00303781	2.5499	0.185984	13.7103	5.53699e-38	1.51526	0.0721452	21.0029	3.80028e-75
FGFR2_N549H	FGFR2_N549S	3T3	0.843593	0.0961035	8.77796	7.5967e-18	1.28905	0.256237	5.03069	6.36174e-07	0.855414	0.100644	8.49943	6.73524e-17	1.08327	0.116261	9.31754	9.535e-20	-0.323434	0.0882986	-3.66296	0.000270013	0.67607	0.188546	3.58569	0.00036188	0.809675	0.0778816	10.3962	8.56864e-24
FGFR2_N549H	KRAS_G12V	3T3	-6.27968	0.418091	-15.0199	3.48758e-44	129.426	1654.49	0.0782272	0.937672	0.668321	0.105217	6.35183	4.04524e-10	3.42485	0.115787	29.579	4.94003e-122	0.229123	0.111555	2.05391	0.0403913	3.08261	0.23178	13.2997	4.22848e-36	1.70561	0.07588	22.4777	3.67884e-83
FGFR2_N549K	FGFR2_N549S	3T3	2.31552	0.103635	22.3431	1.99786e-82	2.85799	0.258936	11.0374	2.41272e-26	-1.98564	0.12324	-16.112	1.48193e-49	-1.50042	0.103148	-14.5463	6.56877e-42	-0.824743	0.160563	-5.13655	3.72264e-07	-1.87383	0.195147	-9.60213	8.76565e-21	-0.705585	0.098453	-7.16673	2.12965e-12
FGFR2_N549K	KRAS_G12V	3T3	-4.80775	0.419886	-11.4501	4.87062e-28	130.995	1654.49	0.0791755	0.936918	-2.17273	0.127002	-17.1079	1.37602e-54	0.841162	0.102614	8.19738	1.34119e-15	-0.272185	0.174437	-1.56036	0.11917	0.53271	0.237181	2.24601	0.0250449	0.190351	0.0968773	1.96487	0.0498632
FGFR2_N549S	KRAS_G12V	3T3	-7.12327	0.422499	-16.8598	2.52814e-53	128.137	1654.49	0.0774481	0.938291	-0.187093	0.113905	-1.64254	0.100971	2.34159	0.126062	18.5749	3.41857e-62	0.552557	0.0991763	5.57146	3.72797e-08	2.40654	0.239195	10.061	1.67602e-22	0.895936	0.101222	8.85123	4.24108e-18
FGFR3_K650E	FGFR3_K650M	3T3	-0.693107	0.054159	-12.7976	7.67254e-34	-0.466186	0.190959	-2.44129	0.0149056	0.446804	0.0954187	4.68256	3.46314e-06	0.663342	0.136011	4.87713	1.36067e-06	0.390638	0.134175	2.91141	0.00372363	0.344132	0.220361	1.56167	0.118862	0.172121	0.0822923	2.09158	0.0368711
FGFR3_K650E	FGFR3_K650N	3T3	1.49676	0.0767896	19.4917	4.87081e-67	1.53718	0.272686	5.63719	2.59673e-08	0.120325	0.0913943	1.31655	0.188463	-0.171469	0.153728	-1.1154	0.265099	0.233192	0.133112	1.75186	0.0802791	-0.56479	0.20741	-2.72306	0.00664489	0.0997904	0.0888532	1.12309	0.26182
FGFR3_K650E	FGFR3_K650Q	3T3	0.446992	0.0721867	6.19217	1.06289e-09	0.936052	0.267554	3.49856	0.000500313	1.99779	0.107779	18.536	5.47235e-62	1.50786	0.163226	9.23786	1.84254e-19	1.48981	0.173368	8.59329	3.24783e-17	1.63083	0.226384	7.20381	1.65683e-12	1.5993	0.0951715	16.8044	4.83815e-53
FGFR3_K650E	FGFR3_K650T	3T3	0.448469	0.0728632	6.15495	1.32743e-09	1.13681	0.261251	4.3514	1.57496e-05	1.04342	0.108589	9.60882	8.28242e-21	0.972604	0.141662	6.86566	1.57244e-11	0.678661	0.198732	3.41496	0.000678353	0.619249	0.284605	2.17582	0.0299352	1.1216	0.0922504	12.1582	4.87059e-31
FGFR3_K650E	KRAS_G12V	3T3	-5.976	0.417268	-14.3217	7.64997e-41	129.217	1654.49	0.0781004	0.937773	0.996281	0.106987	9.31216	9.97012e-20	0.986998	0.140634	7.0182	5.76071e-12	1.12506	0.152414	7.38159	4.8987e-13	0.412674	0.25754	1.60237	0.109569	1.01353	0.0901084	11.2479	3.33638e-27
FGFR3_K650M	FGFR3_K650N	3T3	2.18986	0.0683663	32.0313	3.10654e-135	2.00337	0.251496	7.96581	7.55536e-15	-0.326479	0.0920918	-3.54515	0.000421107	-0.83481	0.135488	-6.16151	1.27654e-09	-0.157445	0.0611989	-2.57268	0.0103163	-0.908922	0.185232	-4.90694	1.17583e-06	-0.0723304	0.0914654	-0.790795	0.429357
FGFR3_K650M	FGFR3_K650Q	3T3	1.1401	0.0631525	18.0531	1.82761e-59	1.40224	0.245922	5.70196	1.81191e-08	1.55099	0.108371	14.3118	8.52156e-41	0.844519	0.146176	5.77742	1.18618e-08	1.09917	0.12682	8.66718	1.82128e-17	1.28669	0.206256	6.23833	8.05577e-10	1.42718	0.0976148	14.6205	2.9066e-42
FGFR3_K650M	FGFR3_K650T	3T3	1.14158	0.0639246	17.8582	1.88345e-58	1.60299	0.23905	6.70569	4.41969e-11	0.596612	0.109177	5.46462	6.65874e-08	0.309262	0.121625	2.54275	0.0112336	0.288024	0.159752	1.80294	0.0718698	0.275117	0.268872	1.02323	0.306588	0.94948	0.0947691	10.0189	2.42283e-22
FGFR3_K650M	KRAS_G12V	3T3	-5.28289	0.415801	-12.7053	1.97081e-33	129.683	1654.49	0.0783821	0.937549	0.549477	0.107584	5.10745	4.31769e-07	0.323656	0.120426	2.68758	0.0073848	0.734419	0.0962111	7.63341	8.37135e-14	0.0685427	0.240039	0.285548	0.775317	0.841408	0.0926853	9.07812	6.81471e-19
FGFR3_K650N	FGFR3_K650Q	3T3	-1.04977	0.0833767	-12.5906	6.33215e-33	-0.601131	0.31364	-1.91663	0.0557316	1.87747	0.104845	17.907	1.05029e-58	1.67933	0.162791	10.3159	1.75851e-23	1.25661	0.125694	9.99738	2.9234e-22	2.19562	0.192358	11.4142	6.86379e-28	1.49951	0.103206	14.5292	7.9199e-42
FGFR3_K650N	FGFR3_K650T	3T3	-1.04829	0.0839631	-12.4851	1.84248e-32	-0.400375	0.308281	-1.29874	0.194503	0.923091	0.105678	8.73494	1.06791e-17	1.14407	0.141161	8.10477	2.6831e-15	0.445469	0.158861	2.80415	0.00519843	1.18404	0.258364	4.58284	5.51962e-06	1.02181	0.100519	10.1654	6.68907e-23
FGFR3_K650N	KRAS_G12V	3T3	-7.47276	0.419349	-17.8199	2.97407e-58	127.679	1654.49	0.0771713	0.938511	0.875956	0.104031	8.42016	2.35122e-16	1.15847	0.140129	8.26716	8.42733e-16	0.891865	0.0947229	9.41551	4.21765e-20	0.977465	0.228208	4.28322	2.12589e-05	0.913738	0.0985567	9.2712	1.39938e-19
FGFR3_K650Q	FGFR3_K650T	3T3	0.00147664	0.0797752	0.01851	0.985238	0.200755	0.30375	0.660922	0.508901	-0.954378	0.12013	-7.94452	8.86146e-15	-0.535256	0.151448	-3.53425	0.000438507	-0.811144	0.193842	-4.18457	3.2578e-05	-1.01158	0.273829	-3.69419	0.000239512	-0.477695	0.106145	-4.5004	8.06164e-06
FGFR3_K650Q	KRAS_G12V	3T3	-6.42299	0.418531	-15.3465	8.98575e-46	128.28	1654.49	0.0775346	0.938223	-1.00151	0.118684	-8.43848	2.18813e-16	-0.520863	0.150487	-3.46118	0.000573712	-0.364749	0.145981	-2.49861	0.0127185	-1.21815	0.24558	-4.96031	9.03645e-07	-0.585767	0.104289	-5.61678	2.90648e-08
FGFR3_K650T	KRAS_G12V	3T3	-6.42447	0.418648	-15.3458	9.06389e-46	128.08	1654.49	0.0774133	0.938319	-0.0471345	0.11942	-0.394695	0.6932	0.0143933	0.126775	0.113535	0.909642	0.446396	0.175351	2.54573	0.0111391	-0.206574	0.3001	-0.688352	0.491481	-0.108072	0.10163	-1.06339	0.28801
FGFR3_K650E	FGFR3_K650M	Ba/F3	-1.70883	0.928816	-1.8398	0.0666494	-1.70555	0.0418273	-40.7759	6.66942e-135	-1.15894	0.881131	-1.31529	0.18928	-1.14119	0.904278	-1.26199	0.207796	-0.527146	0.345625	-1.5252	0.128118	-1.65801	0.330061	-5.02333	8.13271e-07	0.371877	1.35753	0.273938	0.784295
FGFR3_K650E	FGFR3_K650N	Ba/F3	3.03621	0.0629047	48.2669	1.4597e-156	4.57215	0.0621536	73.562	1.87408e-214	3.58027	0.884018	4.04999	6.31851e-05	5.3436	5.93796	0.899906	0.368792	3.09562	0.10357	29.8892	1.98176e-98	3.30531	0.349228	9.46462	2.29349e-19	4.11328	1.34982	3.04728	0.00248574
FGFR3_K650E	FGFR3_K650Q	Ba/F3	1.26544	0.057442	22.0299	2.88549e-68	2.1672	0.0801596	27.0361	8.05892e-88	2.33037	0.880651	2.64619	0.0085101	3.10252	0.905515	3.42625	0.000685182	2.25728	0.0731898	30.8414	7.12116e-102	1.62827	0.335726	4.84998	1.86535e-06	2.70351	1.34946	2.0034	0.0459097
FGFR3_K650E	FGFR3_K650T	Ba/F3	2.48419	0.0715856	34.7023	2.46582e-115	2.72767	0.101506	26.8721	3.37897e-87	2.98631	0.881631	3.38726	0.00078673	3.01382	0.904681	3.33136	0.000956966	2.69786	0.113762	23.715	5.77823e-75	2.56595	0.351741	7.29499	2.03483e-12	3.16156	1.34951	2.34274	0.0197055
FGFR3_K650E	KRAS_G12V	Ba/F3	-4.8523	0.0763075	-63.5888	5.85085e-194	-5.38005	0.106754	-50.3966	2.83964e-162	-2.49277	0.882209	2.8256	0.00499158	-6.86629	0.905555	7.58241	3.11531e-13	-5.27602	0.091659	57.5614	3.26096e-180	-5.08289	0.341864	14.8681	2.34558e-39	-0.420539	1.35174	0.31111	0.755903
FGFR3_K650M	FGFR3_K650N	Ba/F3	4.74505	0.929863	5.10295	5.51129e-07	6.27769	0.0592371	105.976	3.11446e-267	4.73921	0.126843	37.3627	3.84492e-124	6.4848	5.87066	1.10461	0.270091	3.62276	0.353208	10.2567	4.82133e-22	4.96332	0.142653	34.7931	1.21701e-115	3.7414	0.183727	20.3639	1.47047e-61
FGFR3_K650M	FGFR3_K650Q	Ba/F3	2.97427	0.92951	3.19983	0.00150153	3.87275	0.07792	49.7016	1.97948e-160	3.48931	0.100735	34.6386	4.05114e-115	4.24372	0.159057	26.6805	1.81156e-86	2.78442	0.345523	8.05858	1.24604e-14	3.28627	0.105362	31.1903	4.00808e-103	2.33163	0.181095	12.8752	1.36053e-31
FGFR3_K650M	FGFR3_K650T	Ba/F3	4.19302	0.930491	4.50625	9.02368e-06	4.43322	0.0997466	44.4449	7.86651e-146	4.14525	0.108975	38.0384	2.55385e-126	4.15501	0.154237	26.9392	1.87946e-87	3.22501	0.35633	9.05063	5.14182e-18	4.22396	0.148699	28.4062	5.73432e-93	2.78969	0.181473	15.3724	2.30798e-41
FGFR3_K650M	KRAS_G12V	Ba/F3	-3.14347	0.930866	-3.37693	0.000815894	-3.6745	0.105083	-34.9676	3.13874e-116	-1.33383	0.113551	11.7465	2.30828e-27	-5.7251	0.159287	35.9421	1.74166e-119	-4.74887	0.349901	13.5721	2.85475e-34	-3.42488	0.123533	27.7245	2.03167e-90	-0.792416	0.197324	4.0158	7.26083e-05
FGFR3_K650N	FGFR3_K650Q	Ba/F3	-1.77077	0.0724303	-24.448	7.62284e-78	-2.40494	0.0904714	-26.5823	4.28748e-86	-1.2499	0.123461	-10.1239	1.38138e-21	-2.24108	5.87085	-0.38173	0.702895	-0.838339	0.10323	-8.1211	8.04987e-15	-1.67705	0.15531	-10.7981	6.15944e-24	-1.40977	0.109245	-12.9046	1.05123e-31
FGFR3_K650N	FGFR3_K650T	Ba/F3	-0.552026	0.0840897	-6.56473	1.8958e-10	-1.84447	0.109831	-16.7937	4.45747e-47	-0.593953	0.130272	-4.55934	7.1171e-06	-2.32979	5.87072	-0.396848	0.691723	-0.397754	0.135061	-2.945	0.00344682	-0.739363	0.187433	-3.94467	9.66611e-05	-0.951716	0.109872	-8.66205	1.9929e-16
FGFR3_K650N	KRAS_G12V	Ba/F3	-7.88852	0.0881442	-89.4956	1.35801e-242	-9.9522	0.1147	-86.7675	4.08685e-238	-6.07303	0.134123	45.2796	3.14023e-148	-12.2099	5.87086	2.07975	0.0382804	-8.37164	0.117051	71.5211	1.82853e-210	-8.3882	0.168167	49.8801	6.62795e-161	-4.53382	0.134448	33.7218	5.41464e-112
FGFR3_K650Q	FGFR3_K650T	Ba/F3	1.21875	0.0800853	15.2181	9.52173e-41	0.560471	0.120936	4.63445	5.06735e-06	0.655947	0.105019	6.24599	1.22831e-09	-0.0887059	0.161332	-0.549835	0.582785	0.440586	0.113452	3.88344	0.000123244	0.937686	0.160881	5.82846	1.2762e-08	0.458052	0.105411	4.3454	1.82692e-05
FGFR3_K650Q	KRAS_G12V	Ba/F3	-6.11774	0.0843326	-72.543	1.78746e-212	-7.54726	0.125373	-60.1982	2.29136e-186	-4.82313	0.10976	43.9427	2.26012e-144	-9.96881	0.166166	59.9929	6.77849e-186	-7.5333	0.0912747	82.5344	6.62663e-231	-6.71115	0.137955	48.6473	1.3506e-157	-3.12405	0.130827	23.8792	1.30281e-75
FGFR3_K650T	KRAS_G12V	Ba/F3	-7.33649	0.0945352	-77.6059	4.45102e-222	-8.10773	0.139987	-57.9177	4.66088e-181	-5.47908	0.117368	46.6827	3.4271e-152	-9.88011	0.161558	61.155	1.5208e-188	-7.97388	0.126159	63.2051	4.06648e-193	-7.64884	0.173326	44.1299	6.44516e-145	-3.5821	0.131351	27.2712	1.03749e-88
FGFR3_S249C	FGFR3_R248C	3T3	0.447472	0.614805	0.727827	0.466986					0.129909	0.286351	0.453673	0.650219	0.309937	0.473327	0.654806	0.512829
FGFR3_S249C	FGFR3_Y373C	3T3	-0.0444328	0.621113	-0.0715374	0.942992					-0.473802	0.297796	-1.59103	0.112098	-0.00632058	0.503096	-0.0125634	0.98998
FGFR3_S249C	FGFR3_K650E	3T3	-0.249468	0.466787	-0.534437	0.593225					-0.0669713	0.253131	-0.264572	0.791425	0.827938	0.3617	2.28902	0.0224043
FGFR3_S249C	FGFR3_K650M	3T3	-1.40317	0.547521	-2.56277	0.0106124					-0.686195	0.226267	-3.03268	0.00252231	-0.167129	0.446149	-0.374604	0.708079
FGFR3_S249C	FGFR3_R248C_S249C	3T3	-4.4568	3.88862	-1.14611	0.252178					-3.07296	0.232579	-13.2125	1.05163e-35	-2.2204	0.769261	-2.88641	0.0040284
FGFR3_S249C	FGFR3_S249C_Y373C	3T3	0.167907	0.585922	0.286569	0.774535					0.166274	0.287159	0.57903	0.562773	0.175985	0.468395	0.37572	0.70725
FGFR3_S249C	FGFR3_S249C_K650E	3T3	-1.13673	0.577675	-1.96777	0.0495273					-1.04494	0.277442	-3.76633	0.000180983	-0.0998819	0.470653	-0.21222	0.832003
FGFR3_S249C	FGFR3_S249C_K650M	3T3	-2.45269	0.528667	-4.63938	4.24214e-06					-2.87895	0.23239	-12.3884	4.88087e-32	-1.32225	0.418597	-3.15876	0.00165925
FGFR3_K650E	FGFR3_S249C_K650E	3T3	-0.887263	0.430589	-2.06058	0.0397481					-0.977966	0.239834	-4.07767	5.12418e-05	-0.92782	0.377812	-2.45577	0.0143237
FGFR3_K650M	FGFR3_S249C_K650M	3T3	-1.04952	0.461603	-2.27364	0.0233191					-2.19275	0.147219	-14.8945	1.40714e-43	-1.15512	0.405799	-2.84654	0.00456183
