# Supplementary material for: Comprehensive functional evaluation of variants of fibroblast growth factor receptor genes in cancer
Source: NPJ Precis Oncol. 2021 Jul 16;5:66. doi: 10.1038/s41698-021-00204-0 (PMC8285406; doi:10.1038/s41698-021-00204-0)
Supplement: Supplementary file 5 — Supplementary Data 3 [file 41698_2021_204_MOESM5_ESM.xlsx]

## Sheet: Supplementary Data 3
Supplementary Data 3. Concurrent mutation of FGFRs with PIK3CA, PTEN, AKT1, and MAP2K1
FGFR variant		Variant no.	PIK3CA	Major mutation (ratio)	PTEN	Major mutaiton (ratio)	AKT1	Major mutation (ratio)	MAP2K1	Major mutation (ratio)
FGFR1	FGFR1 N546K	48	0.167	H1047R (10.4%)	0.063	-	0	-	0	-
	FGFR1 K656E	31	0.032	H1047R (3.2%)	0.065	-	0	-	0	-
	Other major variants	33	0.212	E545K (6.1%), H1047R (6.1%)	0.03	-	0	-	0	-
	Total	112	0.1429	H1047R (7.1%), E545K(2.7%), E453K(1.8%)	0.0536	-	0	-	0	-
FGFR2	FGFR2 S252W	146	0.158	R88Q (4.1%), E542K (2.1%), E545K (2.1%), H1047R (2.1%)	0.205	Truncation (13.7%), R130G (6.2%), R130Q (2.1%),	0.014	-	0.007	-
	FGFR2 N549K	77	0.195	E545K (5.2%), E542K (3.9%), H1047R (3.9%)	0.065	Truncation (2.6%)	0.013	-	0	-
	Other major variants	124	0.177	R88Q (3.2%), E545K (2.4%), H1047R (2.4%)	0.153	Truncation (10.5%), R130Q (3.2%), R130G (2.4%),	0.024	-	0.016	-
	Total	347	0.1729	E545K(2.9%), R88Q(2.6%), H1047R(2.6%)	0.1556	Truncation(10.7%), R130G(3.2%), R130Q(1.4%)	0.0173	E17K(0.6%), P51L(0.6%)	0.0086	-
FGFR3	FGFR3 S249C	2305	0.046	E545K (2.3%), E542K (1.0%), H1047R (0.6%)	0.003	Truncation (0.1%)	0.004	E17K (0.3%)	0	-
	FGFR3 Y373C	704	0.054	E545K (2.1%), H1047R (1.3%), E542K (1.0%)	0	-	0.001	-	0	-
	FGFR3 R248C	474	0.044	E542K (1.7%), E545K (1.3%)	0.011	R189K (0.4%)	0.011	E17K (0.6%)	0.004
	FGFR3 G370C	193	0.036	E545K (<0.1%), E542K (<0.1%)	0	-	0.01	-	0	-
	FGFR3 K650E	98	0.082	E542K (2.0%), E545K (2.0%)	0	-	0	-	0	-
	FGFR3 K650M	93	0.011	E109K (1.1%)	0.011	-	0.021	-	0	-
	Other major variants	198	0.005	E545K (2.0%), H1047R (1.5%), R108H (1.0%)	0.02	Truncation (2.0%)	0.015	-	0.005	-
	Total	4065	0.0475	E545K(2.0%), E542K(1.0%), H1047R(0.7%)	0.0039	Truncation(0.2%)	0.0054	E17K(0.4%)	0.0007	-
FGFR4	FGFR4 N535K	12	0.833	E545K (25%), E542K (16.7%)	0.083	-	0.083	-	0	-
	FGFR4 V550L	12	0.333	E542K (16.7%)	0.083	-	0	-	0	-
	Other major variants	26	0.192	H1047Y (7.7%)	0.038	-	0.038	-	0.038	-
	Total	50	0.38	E545K(10.0%), E542K(8.0%)	0.06	Truncation(4.0%)	0.04	-	0.02	-
The frequency and patterns of concurrent mutation of FGFRs with PIK3CA, PTEN, AKT1, and MAP2K1 were investigated in the hotspot variants of FGFRs in the COSMIC database.
