# Supplementary material for: Comprehensive functional evaluation of variants of fibroblast growth factor receptor genes in cancer
Source: NPJ Precis Oncol. 2021 Jul 16;5:66. doi: 10.1038/s41698-021-00204-0 (PMC8285406; doi:10.1038/s41698-021-00204-0)
Supplement: Supplementary file 6 — Supplementary Data 4 [file 41698_2021_204_MOESM6_ESM.xlsx]

## Sheet: Supplementary Data 4
Supplementary Data 4. Individual patient data of clinical trials
ID	Drug	Dose	Phase	Trial	Tumor type	Assigned FGFR gene alteration	Variant type	Variant detail	Other gene alteration	Response (CR/PR/SD/PD)	Best percentage change in tumor	Response criteria	PFS (months)
1	AZD4547	160 mg daily	I	NCT00979134	Lung squamous cell carcinomas	FGFR1 amplifications or polysomy	FGFR1 FISH positive	No detail	ND	PD	ND	RECIST v1.1, Best response	1.2
2	AZD4547	160 mg daily	I	NCT00979134	Lung squamous cell carcinomas	FGFR1 amplifications or polysomy	FGFR1 gain	No detail	KEAP1 R260*	PD	ND	RECIST v1.1, Best response	1.4
3	AZD4547	160 mg daily	I	NCT00979134	Lung squamous cell carcinomas	FGFR1 amplifications or polysomy	FGFR1 FISH positive	No detail	-	PD	ND	RECIST v1.1, Best response	1.1
4	AZD4547	160 mg daily	I	NCT00979134	Lung squamous cell carcinomas	FGFR1 amplifications or polysomy	FGFR1 gain	No detail	BRAF C261W, CDKN2A loss, CDKN2B loss	PD	ND	RECIST v1.1, Best response	1.4
5	AZD4547	160 mg daily	I	NCT00979134	Lung squamous cell carcinomas	FGFR1 amplifications or polysomy	FGFR1 FISH positive	No detail	PIK3CA gain	PD	ND	RECIST v1.1, Best response	0.8
6	AZD4547	160 mg daily	I	NCT00979134	Lung squamous cell carcinomas	FGFR1 amplifications or polysomy	FGFR1 gain	No detail	VHL C162S, CCND1 amplification	SD	ND	RECIST v1.1, Best response	2.7
7	AZD4547	160 mg daily	I	NCT00979134	Lung squamous cell carcinomas	FGFR1 amplifications or polysomy	FGFR1 FISH positive	No detail	PIK3CA gain, CDKN2A loss, CDKN2B loss	PD	ND	RECIST v1.1, Best response	2.6
8	AZD4547	160 mg daily	I	NCT00979134	Lung squamous cell carcinomas	FGFR1 amplifications or polysomy	FGFR1 FISH positive	No detail	ND	SD	ND	RECIST v1.1, Best response	1.2
9	AZD4547	160 mg daily	I	NCT00979134	Lung squamous cell carcinomas	FGFR1 amplifications or polysomy	FGFR1 amplification	No detail	KDR amplification, CDKN2A A60fs, CCNE1 amplification	SD	ND	RECIST v1.1, Best response	1.8
10	AZD4547	160 mg daily	I	NCT00979134	Lung squamous cell carcinomas	FGFR1 amplifications or polysomy	FGFR1 amplification	No detail	MYC amplification, CDKN2AP1 D84*	PD	ND	RECIST v1.1, Best response	2.1
11	AZD4547	160 mg daily	I	NCT00979134	Lung squamous cell carcinomas	FGFR1 amplifications or polysomy	FGFR1 gain, FGFR3 mutation	FGFR1 gain, FGFR3 S249C	CDK6 amplification	SD	ND	RECIST v1.1, Best response	2.6
12	AZD4547	160 mg daily	I	NCT00979134	Lung squamous cell carcinomas	FGFR1 amplifications or polysomy	FGFR1 gain, FGFR1 mutation	FGFR1 gain, FGFR1 D93Y, FGFR1 H841Y	CDKN2A E69*	SD	ND	RECIST v1.1, Best response	4.1
13	AZD4547	160 mg daily	I	NCT00979134	Lung squamous cell carcinomas	FGFR1 amplifications or polysomy	FGFR1 amplification	No detail	NOTCH1 E1929*, PIK3CA amplification, CCND1 amplification, CCND3 amplification, CDKN2A loss, CDKN2B loss	PR	ND	RECIST v1.1, Best response	5.4
14	Infigratinib	≥ 100 mg daily	I	NCT01004224	Lung squamous cell carcinomas	FGFR1/2/3/4 mutations and amplifications	FGFR1 amplification	No detail	ND	PR	ND	RECIST v1.0, Best response	ND
15	Infigratinib	≥ 100 mg daily	I	NCT01004224	Lung squamous cell carcinomas	FGFR1/2/3/4 mutations and amplifications	FGFR1 amplification	No detail	ND	PR	ND	RECIST v1.0, Best response	ND
16	Infigratinib	≥ 100 mg daily	I	NCT01004224	Lung squamous cell carcinomas	FGFR1/2/3/4 mutations and amplifications	FGFR1 amplification	No detail	ND	PR	ND	RECIST v1.0, Best response	ND
17	Infigratinib	≥ 100 mg daily	I	NCT01004224	Lung squamous cell carcinomas	FGFR1/2/3/4 mutations and amplifications	FGFR1 amplification	No detail	ND	PR	ND	RECIST v1.0, Best response	ND
18	Infigratinib	≥ 100 mg daily	I	NCT01004224	Lung squamous cell carcinomas	FGFR1/2/3/4 mutations and amplifications	FGFR1 amplification	No detail	ND	SD	ND	RECIST v1.0, Best response	ND
19	Infigratinib	≥ 100 mg daily	I	NCT01004224	Lung squamous cell carcinomas	FGFR1/2/3/4 mutations and amplifications	FGFR1 amplification	No detail	ND	SD	ND	RECIST v1.0, Best response	ND
20	Infigratinib	≥ 100 mg daily	I	NCT01004224	Lung squamous cell carcinomas	FGFR1/2/3/4 mutations and amplifications	FGFR1 amplification	No detail	ND	SD	ND	RECIST v1.0, Best response	ND
21	Infigratinib	≥ 100 mg daily	I	NCT01004224	Lung squamous cell carcinomas	FGFR1/2/3/4 mutations and amplifications	FGFR1 amplification	No detail	ND	SD	ND	RECIST v1.0, Best response	ND
22	Infigratinib	≥ 100 mg daily	I	NCT01004224	Lung squamous cell carcinomas	FGFR1/2/3/4 mutations and amplifications	FGFR1 amplification	No detail	ND	SD	ND	RECIST v1.0, Best response	ND
23	Infigratinib	≥ 100 mg daily	I	NCT01004224	Lung squamous cell carcinomas	FGFR1/2/3/4 mutations and amplifications	FGFR1 amplification	No detail	ND	SD	ND	RECIST v1.0, Best response	ND
24	Infigratinib	≥ 100 mg daily	I	NCT01004224	Lung squamous cell carcinomas	FGFR1/2/3/4 mutations and amplifications	FGFR1 amplification	No detail	ND	SD	ND	RECIST v1.0, Best response	ND
25	Infigratinib	≥ 100 mg daily	I	NCT01004224	Lung squamous cell carcinomas	FGFR1/2/3/4 mutations and amplifications	FGFR1 amplification	No detail	ND	SD	ND	RECIST v1.0, Best response	ND
26	Infigratinib	≥ 100 mg daily	I	NCT01004224	Lung squamous cell carcinomas	FGFR1/2/3/4 mutations and amplifications	FGFR1 amplification	No detail	ND	SD	ND	RECIST v1.0, Best response	ND
27	Infigratinib	≥ 100 mg daily	I	NCT01004224	Lung squamous cell carcinomas	FGFR1/2/3/4 mutations and amplifications	FGFR1 amplification	No detail	ND	SD	ND	RECIST v1.0, Best response	ND
28	Infigratinib	≥ 100 mg daily	I	NCT01004224	Lung squamous cell carcinomas	FGFR1/2/3/4 mutations and amplifications	FGFR1 amplification	No detail	ND	SD	ND	RECIST v1.0, Best response	ND
29	Infigratinib	≥ 100 mg daily	I	NCT01004224	Lung squamous cell carcinomas	FGFR1/2/3/4 mutations and amplifications	FGFR1 amplification	No detail	ND	SD	ND	RECIST v1.0, Best response	ND
30	Infigratinib	≥ 100 mg daily	I	NCT01004224	Lung squamous cell carcinomas	FGFR1/2/3/4 mutations and amplifications	FGFR1 amplification	No detail	ND	SD	ND	RECIST v1.0, Best response	ND
31	Infigratinib	≥ 100 mg daily	I	NCT01004224	Lung squamous cell carcinomas	FGFR1/2/3/4 mutations and amplifications	FGFR1 amplification	No detail	ND	SD	ND	RECIST v1.0, Best response	ND
32	Infigratinib	≥ 100 mg daily	I	NCT01004224	Lung squamous cell carcinomas	FGFR1/2/3/4 mutations and amplifications	FGFR1 amplification	No detail	ND	SD	ND	RECIST v1.0, Best response	ND
33	Infigratinib	≥ 100 mg daily	I	NCT01004224	Lung squamous cell carcinomas	FGFR1/2/3/4 mutations and amplifications	FGFR1 amplification	No detail	ND	SD	ND	RECIST v1.0, Best response	ND
34	Infigratinib	≥ 100 mg daily	I	NCT01004224	Lung squamous cell carcinomas	FGFR1/2/3/4 mutations and amplifications	FGFR1 amplification	No detail	ND	SD	ND	RECIST v1.0, Best response	ND
35	Infigratinib	≥ 100 mg daily	I	NCT01004224	Lung squamous cell carcinomas	FGFR1/2/3/4 mutations and amplifications	FGFR1 amplification	No detail	ND	SD	ND	RECIST v1.0, Best response	ND
36	Infigratinib	≥ 100 mg daily	I	NCT01004224	Lung squamous cell carcinomas	FGFR1/2/3/4 mutations and amplifications	FGFR1 amplification	No detail	ND	PD	ND	RECIST v1.0, Best response	ND
37	Infigratinib	≥ 100 mg daily	I	NCT01004224	Lung squamous cell carcinomas	FGFR1/2/3/4 mutations and amplifications	FGFR1 amplification	No detail	ND	PD	ND	RECIST v1.0, Best response	ND
38	Infigratinib	≥ 100 mg daily	I	NCT01004224	Lung squamous cell carcinomas	FGFR1/2/3/4 mutations and amplifications	FGFR1 amplification	No detail	ND	PD	ND	RECIST v1.0, Best response	ND
39	Infigratinib	≥ 100 mg daily	I	NCT01004224	Lung squamous cell carcinomas	FGFR1/2/3/4 mutations and amplifications	FGFR1 amplification, FGFR2 amplification	No detail	ND	PD	ND	RECIST v1.0, Best response	ND
40	Infigratinib	≥ 100 mg daily	I	NCT01004224	Lung squamous cell carcinomas	FGFR1/2/3/4 mutations and amplifications	FGFR1 amplification	No detail	ND	PD	ND	RECIST v1.0, Best response	ND
41	Infigratinib	≥ 100 mg daily	I	NCT01004224	Breast cancer	FGFR1/2/3/4 mutations and amplifications	FGFR1 amplification	No detail	ND	SD	ND	RECIST v1.0, Best response	ND
42	Infigratinib	≥ 100 mg daily	I	NCT01004224	Breast cancer	FGFR1/2/3/4 mutations and amplifications	FGFR2 amplification	No detail	ND	SD	ND	RECIST v1.0, Best response	ND
43	Infigratinib	≥ 100 mg daily	I	NCT01004224	Breast cancer	FGFR1/2/3/4 mutations and amplifications	FGFR1 amplification	No detail	ND	SD	ND	RECIST v1.0, Best response	ND
44	Infigratinib	≥ 100 mg daily	I	NCT01004224	Breast cancer	FGFR1/2/3/4 mutations and amplifications	FGFR1 amplification	No detail	ND	SD	ND	RECIST v1.0, Best response	ND
45	Infigratinib	≥ 100 mg daily	I	NCT01004224	Breast cancer	FGFR1/2/3/4 mutations and amplifications	FGFR1 amplification	No detail	ND	SD	ND	RECIST v1.0, Best response	ND
46	Infigratinib	≥ 100 mg daily	I	NCT01004224	Breast cancer	FGFR1/2/3/4 mutations and amplifications	FGFR1 amplification	No detail	ND	SD	ND	RECIST v1.0, Best response	ND
47	Infigratinib	≥ 100 mg daily	I	NCT01004224	Breast cancer	FGFR1/2/3/4 mutations and amplifications	FGFR1 amplification	No detail	ND	SD	ND	RECIST v1.0, Best response	ND
48	Infigratinib	≥ 100 mg daily	I	NCT01004224	Breast cancer	FGFR1/2/3/4 mutations and amplifications	FGFR1 amplification	No detail	ND	SD	ND	RECIST v1.0, Best response	ND
49	Infigratinib	≥ 100 mg daily	I	NCT01004224	Breast cancer	FGFR1/2/3/4 mutations and amplifications	FGFR1 amplification	No detail	ND	SD	ND	RECIST v1.0, Best response	ND
50	Infigratinib	≥ 100 mg daily	I	NCT01004224	Breast cancer	FGFR1/2/3/4 mutations and amplifications	FGFR1 amplification	No detail	ND	SD	ND	RECIST v1.0, Best response	ND
51	Infigratinib	≥ 100 mg daily	I	NCT01004224	Breast cancer	FGFR1/2/3/4 mutations and amplifications	FGFR1 amplification	No detail	ND	SD	ND	RECIST v1.0, Best response	ND
52	Infigratinib	≥ 100 mg daily	I	NCT01004224	Breast cancer	FGFR1/2/3/4 mutations and amplifications	FGFR2 amplification	No detail	ND	SD	ND	RECIST v1.0, Best response	ND
53	Infigratinib	≥ 100 mg daily	I	NCT01004224	Breast cancer	FGFR1/2/3/4 mutations and amplifications	FGFR1 amplification	No detail	ND	SD	ND	RECIST v1.0, Best response	ND
54	Infigratinib	≥ 100 mg daily	I	NCT01004224	Breast cancer	FGFR1/2/3/4 mutations and amplifications	FGFR1 amplification	No detail	ND	SD	ND	RECIST v1.0, Best response	ND
55	Infigratinib	≥ 100 mg daily	I	NCT01004224	Breast cancer	FGFR1/2/3/4 mutations and amplifications	FGFR1 amplification	No detail	ND	SD	ND	RECIST v1.0, Best response	ND
56	Infigratinib	≥ 100 mg daily	I	NCT01004224	Breast cancer	FGFR1/2/3/4 mutations and amplifications	FGFR2 amplification	No detail	ND	SD	ND	RECIST v1.0, Best response	ND
57	Infigratinib	≥ 100 mg daily	I	NCT01004224	Breast cancer	FGFR1/2/3/4 mutations and amplifications	FGFR1 amplification	No detail	ND	SD	ND	RECIST v1.0, Best response	ND
58	Infigratinib	≥ 100 mg daily	I	NCT01004224	Breast cancer	FGFR1/2/3/4 mutations and amplifications	FGFR1 amplification	No detail	ND	SD	ND	RECIST v1.0, Best response	ND
59	Infigratinib	≥ 100 mg daily	I	NCT01004224	Breast cancer	FGFR1/2/3/4 mutations and amplifications	FGFR2 amplification	No detail	ND	PD	ND	RECIST v1.0, Best response	ND
60	Infigratinib	≥ 100 mg daily	I	NCT01004224	Breast cancer	FGFR1/2/3/4 mutations and amplifications	FGFR1 amplification	No detail	ND	PD	ND	RECIST v1.0, Best response	ND
61	Infigratinib	≥ 100 mg daily	I	NCT01004224	Breast cancer	FGFR1/2/3/4 mutations and amplifications	FGFR1 amplification	No detail	ND	PD	ND	RECIST v1.0, Best response	ND
62	Infigratinib	≥ 100 mg daily	I	NCT01004224	Breast cancer	FGFR1/2/3/4 mutations and amplifications	FGFR1 amplification	No detail	ND	PD	ND	RECIST v1.0, Best response	ND
63	Infigratinib	≥ 100 mg daily	I	NCT01004224	Breast cancer	FGFR1/2/3/4 mutations and amplifications	FGFR1 amplification	No detail	ND	PD	ND	RECIST v1.0, Best response	ND
64	Infigratinib	≥ 100 mg daily	I	NCT01004224	Breast cancer	FGFR1/2/3/4 mutations and amplifications	FGFR1 amplification	No detail	ND	PD	ND	RECIST v1.0, Best response	ND
65	Infigratinib	≥ 100 mg daily	I	NCT01004224	Breast cancer	FGFR1/2/3/4 mutations and amplifications	FGFR2 amplification	No detail	ND	PD	ND	RECIST v1.0, Best response	ND
66	Infigratinib	≥ 100 mg daily	I	NCT01004224	Breast cancer	FGFR1/2/3/4 mutations and amplifications	FGFR3 mutation	FGFR3 F384L	ND	PD	64.3	RECIST v1.0, Best response	ND
87	Infigratinib	≥ 100 mg daily	I	NCT01004224	Head and neck carcinoma	FGFR1/2/3/4 mutations and amplifications	FGFR3 mutation	FGFR3 R248C	ND	PD	40.4	RECIST v1.0, Best response	ND
91	Infigratinib	≥ 100 mg daily	I	NCT01004224	Colon adenocarcinoma	FGFR1/2/3/4 mutations and amplifications	FGFR1 mutation	FGFR1 S125L	ND	PD	40.4	RECIST v1.0, Best response	ND
74	Infigratinib	≥ 100 mg daily	I	NCT01004224	Bladder/Urothelial carcinoma	FGFR1/2/3/4 mutations and amplifications	FGFR3 mutation	FGFR3 Y373C	ND	PD	34.2	RECIST v1.0, Best response	ND
77	Infigratinib	≥ 100 mg daily	I	NCT01004224	Lung adenocarcinoma	FGFR1/2/3/4 mutations and amplifications	FGFR3 mutation	FGFR3 F384L	ND	SD	16.7	RECIST v1.0, Best response	ND
71	Infigratinib	≥ 100 mg daily	I	NCT01004224	Bladder/Urothelial carcinoma	FGFR1/2/3/4 mutations and amplifications	FGFR3 mutation	FGFR3 S249C	ND	SD	11.4	RECIST v1.0, Best response	ND
78	Infigratinib	≥ 100 mg daily	I	NCT01004224	Lung adenocarcinoma	FGFR1/2/3/4 mutations and amplifications	FGFR3 mutation	FGFR3 F386L	ND	SD	10.4	RECIST v1.0, Best response	ND
88	Infigratinib	≥ 100 mg daily	I	NCT01004224	Hepatocellular carcinoma	FGFR1/2/3/4 mutations and amplifications	FGFR2 fusion	FGFR2-BICC1	ND	SD	10.4	RECIST v1.0, Best response	ND
73	Infigratinib	≥ 100 mg daily	I	NCT01004224	Bladder/Urothelial carcinoma	FGFR1/2/3/4 mutations and amplifications	FGFR3 mutation	FGFR3 K650E	ND	SD	7.3	RECIST v1.0, Best response	ND
79	Infigratinib	≥ 100 mg daily	I	NCT01004224	Lung squamous cell carcinomas	FGFR1/2/3/4 mutations and amplifications	FGFR3 mutation	FGFR3 S249C	ND	SD	-2	RECIST v1.0, Best response	ND
76	Infigratinib	≥ 100 mg daily	I	NCT01004224	Lung adenocarcinoma	FGFR1/2/3/4 mutations and amplifications	FGFR1 amplification	No detail	ND	SD	ND	RECIST v1.0, Best response	ND
75	Infigratinib	≥ 100 mg daily	I	NCT01004224	Lung adenocarcinoma	FGFR1/2/3/4 mutations and amplifications	FGFR3 mutation	FGFR3 F384L	ND	SD	-4.8	RECIST v1.0, Best response	ND
85	Infigratinib	≥ 100 mg daily	I	NCT01004224	Cholangiocarcinoma	FGFR1/2/3/4 mutations and amplifications	FGFR2 fusion	FGFR2-BICC1	ND	SD	-9.8	RECIST v1.0, Best response	ND
92	Infigratinib	≥ 100 mg daily	I	NCT01004224	Anogiosarcoma	FGFR1/2/3/4 mutations and amplifications	FGFR1 mutation	FGFR1 S125L	ND	SD	-15.1	RECIST v1.0, Best response	ND
80	Infigratinib	≥ 100 mg daily	I	NCT01004224	Lung small cell carcinoma	FGFR1/2/3/4 mutations and amplifications	FGFR1 amplification	No detail	ND	SD	ND	RECIST v1.0, Best response	ND
81	Infigratinib	≥ 100 mg daily	I	NCT01004224	Lung small cell carcinoma	FGFR1/2/3/4 mutations and amplifications	FGFR1 amplification	No detail	ND	PD	ND	RECIST v1.0, Best response	ND
82	Infigratinib	≥ 100 mg daily	I	NCT01004224	Lung mixed cell carcinoma	FGFR1/2/3/4 mutations and amplifications	FGFR1 amplification	No detail	ND	SD	ND	RECIST v1.0, Best response	ND
83	Infigratinib	≥ 100 mg daily	I	NCT01004224	Cholangiocarcinoma	FGFR1/2/3/4 mutations and amplifications	FGFR2 mutation	FGFR2 N549S	ND	SD	-21.7	RECIST v1.0, Best response	ND
84	Infigratinib	≥ 100 mg daily	I	NCT01004224	Cholangiocarcinoma	FGFR1/2/3/4 mutations and amplifications	FGFR2 fusion	No detail	ND	SD	ND	RECIST v1.0, Best response	ND
72	Infigratinib	≥ 100 mg daily	I	NCT01004224	Bladder/Urothelial carcinoma	FGFR1/2/3/4 mutations and amplifications	FGFR3 mutation	FGFR3 K650E	ND	SD	-27.3	RECIST v1.0, Best response	ND
86	Infigratinib	≥ 100 mg daily	I	NCT01004224	Head and neck carcinoma	FGFR1/2/3/4 mutations and amplifications	FGFR1 amplification	No detail	ND	SD	ND	RECIST v1.0, Best response	ND
70	Infigratinib	≥ 100 mg daily	I	NCT01004224	Bladder/Urothelial carcinoma	FGFR1/2/3/4 mutations and amplifications	FGFR3 mutation	FGFR3 S249C	ND	SD	-28.2	RECIST v1.0, Best response	ND
69	Infigratinib	≥ 100 mg daily	I	NCT01004224	Bladder/Urothelial carcinoma	FGFR1/2/3/4 mutations and amplifications	FGFR3 mutation	FGFR3 S249C	ND	PR	-48.2	RECIST v1.0, Best response	ND
89	Infigratinib	≥ 100 mg daily	I	NCT01004224	Hepatocellular carcinoma	FGFR1/2/3/4 mutations and amplifications	FGFR4 amplification	No detail	ND	SD	ND	RECIST v1.0, Best response	ND
90	Infigratinib	≥ 100 mg daily	I	NCT01004224	Colon adenocarcinoma	FGFR1/2/3/4 mutations and amplifications	FGFR1 amplification	No detail	ND	PD	ND	RECIST v1.0, Best response	ND
68	Infigratinib	≥ 100 mg daily	I	NCT01004224	Bladder/Urothelial carcinoma	FGFR1/2/3/4 mutations and amplifications	FGFR3 mutation	FGFR3 S249C	ND	PR	-65	RECIST v1.0, Best response	ND
67	Infigratinib	≥ 100 mg daily	I	NCT01004224	Bladder/Urothelial carcinoma	FGFR1/2/3/4 mutations and amplifications	FGFR3 mutation	FGFR3 S249C	ND	CR	-100	RECIST v1.0, Best response	ND
93	Infigratinib	≥ 100 mg daily	I	NCT01004224	Cervix adenocarcinoma	FGFR1/2/3/4 mutations and amplifications	FGFR2 amplification	No detail	ND	SD	ND	RECIST v1.0, Best response	ND
94	Infigratinib	≥ 100 mg daily	I	NCT01004224	Oral cavity adenocystic	FGFR1/2/3/4 mutations and amplifications	FGFR2 amplification	No detail	ND	SD	ND	RECIST v1.0, Best response	ND
95	Infigratinib	≥ 100 mg daily	I	NCT01004224	Leiomyosarcoma	FGFR1/2/3/4 mutations and amplifications	FGFR1 amplification	No detail	ND	PD	ND	RECIST v1.0, Best response	ND
96	Infigratinib	≥ 100 mg daily	I	NCT01004224	Prostate cancer	FGFR1/2/3/4 mutations and amplifications	FGFR1 amplification	No detail	ND	PD	ND	RECIST v1.0, Best response	ND
97	Infigratinib	125 mg daily	II	NCT02150967	Cholangiocarcinoma	FGFR2/3 amplifications, FGFR2 mutations and FGFR2 fusions	FGFR2 fusion	No detail	ND	PD	ND	RECIST v1.0, Best response	ND
98	Infigratinib	125 mg daily	II	NCT02150967	Cholangiocarcinoma	FGFR2/3 amplifications, FGFR2 mutations and FGFR2 fusions	FGFR2 fusion	No detail	ND	PD	ND	RECIST v1.0, Best response	ND
99	Infigratinib	125 mg daily	II	NCT02150967	Cholangiocarcinoma	FGFR2/3 amplifications, FGFR2 mutations and FGFR2 fusions	FGFR3 amplification	No detail	ND	PD	ND	RECIST v1.0, Best response	ND
100	Infigratinib	125 mg daily	II	NCT02150967	Cholangiocarcinoma	FGFR2/3 amplifications, FGFR2 mutations and FGFR2 fusions	FGFR2 fusion	No detail	ND	PD	ND	RECIST v1.0, Best response	ND
101	Infigratinib	125 mg daily	II	NCT02150967	Cholangiocarcinoma	FGFR2/3 amplifications, FGFR2 mutations and FGFR2 fusions	FGFR3 amplification	No detail	ND	SD	ND	RECIST v1.0, Best response	ND
102	Infigratinib	125 mg daily	II	NCT02150967	Cholangiocarcinoma	FGFR2/3 amplifications, FGFR2 mutations and FGFR2 fusions	FGFR3 amplification	No detail	ND	SD	ND	RECIST v1.0, Best response	ND
103	Infigratinib	125 mg daily	II	NCT02150967	Cholangiocarcinoma	FGFR2/3 amplifications, FGFR2 mutations and FGFR2 fusions	FGFR2 fusion	No detail	ND	SD	ND	RECIST v1.0, Best response	ND
104	Infigratinib	125 mg daily	II	NCT02150967	Cholangiocarcinoma	FGFR2/3 amplifications, FGFR2 mutations and FGFR2 fusions	FGFR2 fusion	No detail	ND	SD	ND	RECIST v1.0, Best response	ND
105	Infigratinib	125 mg daily	II	NCT02150967	Cholangiocarcinoma	FGFR2/3 amplifications, FGFR2 mutations and FGFR2 fusions	FGFR2 fusion	No detail	ND	SD	ND	RECIST v1.0, Best response	ND
106	Infigratinib	125 mg daily	II	NCT02150967	Cholangiocarcinoma	FGFR2/3 amplifications, FGFR2 mutations and FGFR2 fusions	FGFR2 mutation	No detail	ND	SD	ND	RECIST v1.0, Best response	ND
107	Infigratinib	125 mg daily	II	NCT02150967	Cholangiocarcinoma	FGFR2/3 amplifications, FGFR2 mutations and FGFR2 fusions	FGFR2 mutation	No detail	ND	SD	ND	RECIST v1.0, Best response	ND
108	Infigratinib	125 mg daily	II	NCT02150967	Cholangiocarcinoma	FGFR2/3 amplifications, FGFR2 mutations and FGFR2 fusions	FGFR2 fusion	No detail	ND	SD	ND	RECIST v1.0, Best response	ND
109	Infigratinib	125 mg daily	II	NCT02150967	Cholangiocarcinoma	FGFR2/3 amplifications, FGFR2 mutations and FGFR2 fusions	FGFR3 amplification	No detail	ND	SD	ND	RECIST v1.0, Best response	ND
110	Infigratinib	125 mg daily	II	NCT02150967	Cholangiocarcinoma	FGFR2/3 amplifications, FGFR2 mutations and FGFR2 fusions	FGFR2 fusion	No detail	ND	SD	ND	RECIST v1.0, Best response	ND
111	Infigratinib	125 mg daily	II	NCT02150967	Cholangiocarcinoma	FGFR2/3 amplifications, FGFR2 mutations and FGFR2 fusions	FGFR2 fusion	No detail	ND	SD	ND	RECIST v1.0, Best response	ND
112	Infigratinib	125 mg daily	II	NCT02150967	Cholangiocarcinoma	FGFR2/3 amplifications, FGFR2 mutations and FGFR2 fusions	FGFR2 fusion	No detail	ND	SD	ND	RECIST v1.0, Best response	ND
113	Infigratinib	125 mg daily	II	NCT02150967	Cholangiocarcinoma	FGFR2/3 amplifications, FGFR2 mutations and FGFR2 fusions	FGFR2 fusion	No detail	ND	SD	ND	RECIST v1.0, Best response	ND
114	Infigratinib	125 mg daily	II	NCT02150967	Cholangiocarcinoma	FGFR2/3 amplifications, FGFR2 mutations and FGFR2 fusions	FGFR2 mutation	No detail	ND	SD	ND	RECIST v1.0, Best response	ND
115	Infigratinib	125 mg daily	II	NCT02150967	Cholangiocarcinoma	FGFR2/3 amplifications, FGFR2 mutations and FGFR2 fusions	FGFR2 fusion	No detail	ND	SD	ND	RECIST v1.0, Best response	ND
116	Infigratinib	125 mg daily	II	NCT02150967	Cholangiocarcinoma	FGFR2/3 amplifications, FGFR2 mutations and FGFR2 fusions	FGFR2 amplification, FGFR2 mutation	No detail	ND	SD	ND	RECIST v1.0, Best response	ND
117	Infigratinib	125 mg daily	II	NCT02150967	Cholangiocarcinoma	FGFR2/3 amplifications, FGFR2 mutations and FGFR2 fusions	FGFR2 mutation, FGFR2 fusion	No detail	ND	SD	ND	RECIST v1.0, Best response	ND
118	Infigratinib	125 mg daily	II	NCT02150967	Cholangiocarcinoma	FGFR2/3 amplifications, FGFR2 mutations and FGFR2 fusions	FGFR2 fusion	No detail	ND	SD	ND	RECIST v1.0, Best response	ND
119	Infigratinib	125 mg daily	II	NCT02150967	Cholangiocarcinoma	FGFR2/3 amplifications, FGFR2 mutations and FGFR2 fusions	FGFR2 amplification	No detail	ND	SD	ND	RECIST v1.0, Best response	ND
120	Infigratinib	125 mg daily	II	NCT02150967	Cholangiocarcinoma	FGFR2/3 amplifications, FGFR2 mutations and FGFR2 fusions	FGFR2 fusion	No detail	ND	SD	ND	RECIST v1.0, Best response	ND
121	Infigratinib	125 mg daily	II	NCT02150967	Cholangiocarcinoma	FGFR2/3 amplifications, FGFR2 mutations and FGFR2 fusions	FGFR2 fusion	No detail	ND	SD	ND	RECIST v1.0, Best response	ND
122	Infigratinib	125 mg daily	II	NCT02150967	Cholangiocarcinoma	FGFR2/3 amplifications, FGFR2 mutations and FGFR2 fusions	FGFR2 mutation	No detail	ND	SD	ND	RECIST v1.0, Best response	ND
123	Infigratinib	125 mg daily	II	NCT02150967	Cholangiocarcinoma	FGFR2/3 amplifications, FGFR2 mutations and FGFR2 fusions	FGFR2 fusion	No detail	ND	SD	ND	RECIST v1.0, Best response	ND
124	Infigratinib	125 mg daily	II	NCT02150967	Cholangiocarcinoma	FGFR2/3 amplifications, FGFR2 mutations and FGFR2 fusions	FGFR2 fusion	No detail	ND	SD	ND	RECIST v1.0, Best response	ND
125	Infigratinib	125 mg daily	II	NCT02150967	Cholangiocarcinoma	FGFR2/3 amplifications, FGFR2 mutations and FGFR2 fusions	FGFR2 fusion	No detail	ND	SD	ND	RECIST v1.0, Best response	ND
126	Infigratinib	125 mg daily	II	NCT02150967	Cholangiocarcinoma	FGFR2/3 amplifications, FGFR2 mutations and FGFR2 fusions	FGFR2 fusion	No detail	ND	SD	ND	RECIST v1.0, Best response	ND
127	Infigratinib	125 mg daily	II	NCT02150967	Cholangiocarcinoma	FGFR2/3 amplifications, FGFR2 mutations and FGFR2 fusions	FGFR2 fusion	No detail	ND	SD	ND	RECIST v1.0, Best response	ND
128	Infigratinib	125 mg daily	II	NCT02150967	Cholangiocarcinoma	FGFR2/3 amplifications, FGFR2 mutations and FGFR2 fusions	FGFR2 fusion	No detail	ND	SD	ND	RECIST v1.0, Best response	ND
129	Infigratinib	125 mg daily	II	NCT02150967	Cholangiocarcinoma	FGFR2/3 amplifications, FGFR2 mutations and FGFR2 fusions	FGFR2 fusion	No detail	ND	SD	ND	RECIST v1.0, Best response	ND
130	Infigratinib	125 mg daily	II	NCT02150967	Cholangiocarcinoma	FGFR2/3 amplifications, FGFR2 mutations and FGFR2 fusions	FGFR2 fusion	No detail	ND	SD	ND	RECIST v1.0, Best response	ND
131	Infigratinib	125 mg daily	II	NCT02150967	Cholangiocarcinoma	FGFR2/3 amplifications, FGFR2 mutations and FGFR2 fusions	FGFR2 fusion	No detail	ND	SD	ND	RECIST v1.0, Best response	ND
132	Infigratinib	125 mg daily	II	NCT02150967	Cholangiocarcinoma	FGFR2/3 amplifications, FGFR2 mutations and FGFR2 fusions	FGFR2 fusion	No detail	ND	SD	ND	RECIST v1.0, Best response	ND
133	Infigratinib	125 mg daily	II	NCT02150967	Cholangiocarcinoma	FGFR2/3 amplifications, FGFR2 mutations and FGFR2 fusions	FGFR2 fusion	No detail	ND	SD	ND	RECIST v1.0, Best response	ND
134	Infigratinib	125 mg daily	II	NCT02150967	Cholangiocarcinoma	FGFR2/3 amplifications, FGFR2 mutations and FGFR2 fusions	FGFR2 mutation, FGFR2 fusion	No detail	ND	SD	ND	RECIST v1.0, Best response	ND
135	Infigratinib	125 mg daily	II	NCT02150967	Cholangiocarcinoma	FGFR2/3 amplifications, FGFR2 mutations and FGFR2 fusions	FGFR2 mutation	No detail	ND	SD	ND	RECIST v1.0, Best response	ND
136	Infigratinib	125 mg daily	II	NCT02150967	Cholangiocarcinoma	FGFR2/3 amplifications, FGFR2 mutations and FGFR2 fusions	FGFR2 fusion	No detail	ND	SD	ND	RECIST v1.0, Best response	ND
137	Infigratinib	125 mg daily	II	NCT02150967	Cholangiocarcinoma	FGFR2/3 amplifications, FGFR2 mutations and FGFR2 fusions	FGFR2 fusion	No detail	ND	SD	ND	RECIST v1.0, Best response	ND
138	Infigratinib	125 mg daily	II	NCT02150967	Cholangiocarcinoma	FGFR2/3 amplifications, FGFR2 mutations and FGFR2 fusions	FGFR2 amplification	No detail	ND	SD	ND	RECIST v1.0, Best response	ND
139	Infigratinib	125 mg daily	II	NCT02150967	Cholangiocarcinoma	FGFR2/3 amplifications, FGFR2 mutations and FGFR2 fusions	FGFR2 fusion	No detail	ND	SD	ND	RECIST v1.0, Best response	ND
140	Infigratinib	125 mg daily	II	NCT02150967	Cholangiocarcinoma	FGFR2/3 amplifications, FGFR2 mutations and FGFR2 fusions	FGFR2 fusion	No detail	ND	SD	ND	RECIST v1.0, Best response	ND
141	Infigratinib	125 mg daily	II	NCT02150967	Cholangiocarcinoma	FGFR2/3 amplifications, FGFR2 mutations and FGFR2 fusions	FGFR2 fusion	No detail	ND	PR	ND	RECIST v1.0, Best response	ND
142	Infigratinib	125 mg daily	II	NCT02150967	Cholangiocarcinoma	FGFR2/3 amplifications, FGFR2 mutations and FGFR2 fusions	FGFR2 fusion	No detail	ND	PR	ND	RECIST v1.0, Best response	ND
143	Infigratinib	125 mg daily	II	NCT02150967	Cholangiocarcinoma	FGFR2/3 amplifications, FGFR2 mutations and FGFR2 fusions	FGFR2 fusion	No detail	ND	PR	ND	RECIST v1.0, Best response	ND
144	Infigratinib	125 mg daily	II	NCT02150967	Cholangiocarcinoma	FGFR2/3 amplifications, FGFR2 mutations and FGFR2 fusions	FGFR2 fusion	No detail	ND	PR	ND	RECIST v1.0, Best response	ND
145	Infigratinib	125 mg daily	II	NCT02150967	Cholangiocarcinoma	FGFR2/3 amplifications, FGFR2 mutations and FGFR2 fusions	FGFR2 fusion	No detail	ND	PR	ND	RECIST v1.0, Best response	ND
146	Infigratinib	125 mg daily	II	NCT02150967	Cholangiocarcinoma	FGFR2/3 amplifications, FGFR2 mutations and FGFR2 fusions	FGFR2 fusion	No detail	ND	PR	ND	RECIST v1.0, Best response	ND
147	Infigratinib	125 mg daily	II	NCT02150967	Cholangiocarcinoma	FGFR2/3 amplifications, FGFR2 mutations and FGFR2 fusions	FGFR2 fusion	No detail	ND	PR	ND	RECIST v1.0, Best response	ND
148	Infigratinib	125 mg daily	II	NCT02150967	Cholangiocarcinoma	FGFR2/3 amplifications, FGFR2 mutations and FGFR2 fusions	FGFR2 fusion	No detail	ND	PR	ND	RECIST v1.0, Best response	ND
149	Infigratinib	125 mg daily	II	NCT02150967	Cholangiocarcinoma	FGFR2/3 amplifications, FGFR2 mutations and FGFR2 fusions	FGFR2 fusion	No detail	ND	PR	ND	RECIST v1.0, Best response	ND
150	Infigratinib	125 mg daily	II	NCT02150967	Cholangiocarcinoma	FGFR2/3 amplifications, FGFR2 mutations and FGFR2 fusions	FGFR2 fusion	No detail	ND	PR	ND	RECIST v1.0, Best response	ND
151	Infigratinib	125 mg daily	II	NCT02150967	Cholangiocarcinoma	FGFR2/3 amplifications, FGFR2 mutations and FGFR2 fusions	FGFR2 fusion	No detail	ND	PR	ND	RECIST v1.0, Best response	ND
152	Infigratinib	125 mg daily	II	NCT02150967	Cholangiocarcinoma	FGFR2/3 amplifications, FGFR2 mutations and FGFR2 fusions	FGFR2 fusion	No detail	ND	PR	ND	RECIST v1.0, Best response	ND
153	Infigratinib	125 mg daily	II	NCT02150967	Cholangiocarcinoma	FGFR2/3 amplifications, FGFR2 mutations and FGFR2 fusions	FGFR2 fusion	No detail	ND	PR	ND	RECIST v1.0, Best response	ND
154	Infigratinib	125 mg daily	II	NCT02150967	Cholangiocarcinoma	FGFR2/3 amplifications, FGFR2 mutations and FGFR2 fusions	FGFR2 fusion	No detail	ND	PR	ND	RECIST v1.0, Best response	ND
155	Erdafitinib	9 mg daily	I	NCT01703481	Urothelial carcinoma	FGFR amplificaions, mutations and translocation	FGFR3 fusion	FGFR3-TACC3	ND	PR	ND	RECIST v1.1, Best response	ND
156	Erdafitinib	9 mg daily	I	NCT01703481	Urothelial carcinoma	FGFR amplificaions, mutations and translocation	FGFR2 fusion	FGFR2-BICC1, FGFR2-CASP7	ND	PR	ND	RECIST v1.1, Best response	ND
157	Erdafitinib	12 mg intermittent (7days on/7days off)	I	NCT01703481	Urothelial carcinoma	FGFR amplificaions, mutations and translocation	FGFR3 fusion	FGFR3-TACC3	ND	PR	ND	RECIST v1.1, Best response	ND
158	Erdafitinib	9 mg daily	I	NCT01703481	Glioblastoma	FGFR amplificaions, mutations and translocation	FGFR3 fusion	FGFR3-TACC3	ND	PR	ND	RECIST v1.1, Best response	ND
159	Erdafitinib	12 mg intermittent (7days on/7days off)	I	NCT01703481	Endometrial cancer	FGFR amplificaions, mutations and translocation	FGFR2 fusion	FGFR2-BICC1, FGFR2-OFD1	ND	PR	ND	RECIST v1.1, Best response	ND
160	Erdafitinib	9 mg daily	I	NCT01703481	Solid tumor	FGFR amplificaions, mutations and translocation	FGFR mutation	No detail	ND	SD	ND	RECIST v1.1, Best response	ND
161	Erdafitinib	12 mg intermittent (7days on/7days off)	I	NCT01703481	Solid tumor	FGFR amplificaions, mutations and translocation	FGFR mutation	No detail	ND	SD	ND	RECIST v1.1, Best response	ND
162	Erdafitinib	12 mg intermittent (7days on/7days off)	I	NCT01703481	Solid tumor	FGFR amplificaions, mutations and translocation	FGFR translocation	No detail	ND	SD	ND	RECIST v1.1, Best response	ND
163	Erdafitinib	12 mg daily	I	NCT01703481	Solid tumor	FGFR amplificaions, mutations and translocation	FGFR amplification	No detail	ND	SD	ND	RECIST v1.1, Best response	ND
164	Erdafitinib	12 mg daily	I	NCT01703481	Solid tumor	FGFR amplificaions, mutations and translocation	FGFR amplification	No detail	ND	SD	ND	RECIST v1.1, Best response	ND
165	Erdafitinib	12 mg daily	I	NCT01703481	Solid tumor	FGFR amplificaions, mutations and translocation	FGFR amplification	No detail	ND	SD	ND	RECIST v1.1, Best response	ND
166	Erdafitinib	6 mg daily	I	NCT01703481	Solid tumor	FGFR amplificaions, mutations and translocation	FGFR translocation	No detail	ND	SD	ND	RECIST v1.1, Best response	ND
167	Erdafitinib	9 mg daily	I	NCT01703481	Solid tumor	FGFR amplificaions, mutations and translocation	FGFR amplification	No detail	ND	SD	ND	RECIST v1.1, Best response	ND
168	Erdafitinib	9 mg daily	I	NCT01703481	Solid tumor	FGFR amplificaions, mutations and translocation	FGFR translocation	No detail	ND	SD	ND	RECIST v1.1, Best response	ND
169	Erdafitinib	10 mg intermittent (7days on/7days off)	I	NCT01703481	Solid tumor	FGFR amplificaions, mutations and translocation	FGFR translocation	No detail	ND	SD	ND	RECIST v1.1, Best response	ND
170	Erdafitinib	12 mg intermittent (7days on/7days off)	I	NCT01703481	Solid tumor	FGFR amplificaions, mutations and translocation	FGFR amplification	No detail	ND	SD	ND	RECIST v1.1, Best response	ND
171	Erdafitinib	12 mg intermittent (7days on/7days off)	I	NCT01703481	Solid tumor	FGFR amplificaions, mutations and translocation	FGFR amplification	No detail	ND	SD	ND	RECIST v1.1, Best response	ND
172	Erdafitinib	10 mg intermittent (7days on/7days off)	I	NCT01703481	Solid tumor	FGFR amplificaions, mutations and translocation	FGFR translocation	No detail	ND	SD	ND	RECIST v1.1, Best response	ND
173	Erdafitinib	9 mg daily	I	NCT01703481	Solid tumor	FGFR amplificaions, mutations and translocation	FGFR amplification	No detail	ND	SD	ND	RECIST v1.1, Best response	ND
174	Erdafitinib	9 mg daily	I	NCT01703481	Solid tumor	FGFR amplificaions, mutations and translocation	FGFR amplification	No detail	ND	SD	ND	RECIST v1.1, Best response	ND
175	Erdafitinib	12 mg intermittent (7days on/7days off)	I	NCT01703481	Solid tumor	FGFR amplificaions, mutations and translocation	FGFR amplification	No detail	ND	SD	ND	RECIST v1.1, Best response	ND
176	Erdafitinib	9 mg daily	I	NCT01703481	Solid tumor	FGFR amplificaions, mutations and translocation	FGFR mutation	No detail	ND	PD	ND	RECIST v1.1, Best response	ND
177	Erdafitinib	9 mg daily	I	NCT01703481	Solid tumor	FGFR amplificaions, mutations and translocation	FGFR translocation	No detail	ND	PD	ND	RECIST v1.1, Best response	ND
178	Erdafitinib	8 mg daily	II	BLC2001	Urothelial carcinoma	FGFR3 mutation or FGFR2/3 fusion	FGFR3 mutation	No detail	ND	PD	ND	RECIST v1.1, Best response	ND
179	Erdafitinib	8 mg daily	II	BLC2001	Urothelial carcinoma	FGFR3 mutation or FGFR2/3 fusion	FGFR2/3 fusion	No detail	ND	PD	ND	RECIST v1.1, Best response	ND
180	Erdafitinib	8 mg daily	II	BLC2001	Urothelial carcinoma	FGFR3 mutation or FGFR2/3 fusion	FGFR2/3 fusion	No detail	ND	PD	ND	RECIST v1.1, Best response	ND
181	Erdafitinib	8 mg daily	II	BLC2001	Urothelial carcinoma	FGFR3 mutation or FGFR2/3 fusion	FGFR2/3 fusion	No detail	ND	PD	ND	RECIST v1.1, Best response	ND
182	Erdafitinib	8 mg daily	II	BLC2001	Urothelial carcinoma	FGFR3 mutation or FGFR2/3 fusion	FGFR3 mutation	No detail	ND	PD	ND	RECIST v1.1, Best response	ND
183	Erdafitinib	8 mg daily	II	BLC2001	Urothelial carcinoma	FGFR3 mutation or FGFR2/3 fusion	FGFR3 mutation	No detail	ND	PD	ND	RECIST v1.1, Best response	ND
184	Erdafitinib	8 mg daily	II	BLC2001	Urothelial carcinoma	FGFR3 mutation or FGFR2/3 fusion	FGFR3 mutation	No detail	ND	SD	ND	RECIST v1.1, Best response	ND
185	Erdafitinib	8 mg daily	II	BLC2001	Urothelial carcinoma	FGFR3 mutation or FGFR2/3 fusion	FGFR2/3 fusion	No detail	ND	SD	ND	RECIST v1.1, Best response	ND
186	Erdafitinib	8 mg daily	II	BLC2001	Urothelial carcinoma	FGFR3 mutation or FGFR2/3 fusion	FGFR3 mutation	No detail	ND	SD	ND	RECIST v1.1, Best response	ND
187	Erdafitinib	8 mg daily	II	BLC2001	Urothelial carcinoma	FGFR3 mutation or FGFR2/3 fusion	FGFR3 mutation	No detail	ND	SD	ND	RECIST v1.1, Best response	ND
188	Erdafitinib	8 mg daily	II	BLC2001	Urothelial carcinoma	FGFR3 mutation or FGFR2/3 fusion	FGFR2/3 fusion	No detail	ND	SD	ND	RECIST v1.1, Best response	ND
189	Erdafitinib	8 mg daily	II	BLC2001	Urothelial carcinoma	FGFR3 mutation or FGFR2/3 fusion	FGFR2/3 fusion	No detail	ND	SD	ND	RECIST v1.1, Best response	ND
190	Erdafitinib	8 mg daily	II	BLC2001	Urothelial carcinoma	FGFR3 mutation or FGFR2/3 fusion	FGFR3 mutation	No detail	ND	SD	ND	RECIST v1.1, Best response	ND
191	Erdafitinib	8 mg daily	II	BLC2001	Urothelial carcinoma	FGFR3 mutation or FGFR2/3 fusion	FGFR3 mutation	No detail	ND	SD	ND	RECIST v1.1, Best response	ND
192	Erdafitinib	8 mg daily	II	BLC2001	Urothelial carcinoma	FGFR3 mutation or FGFR2/3 fusion	FGFR3 mutation	No detail	ND	SD	ND	RECIST v1.1, Best response	ND
193	Erdafitinib	8 mg daily	II	BLC2001	Urothelial carcinoma	FGFR3 mutation or FGFR2/3 fusion	FGFR3 mutation	No detail	ND	SD	ND	RECIST v1.1, Best response	ND
194	Erdafitinib	8 mg daily	II	BLC2001	Urothelial carcinoma	FGFR3 mutation or FGFR2/3 fusion	FGFR3 mutation	No detail	ND	SD	ND	RECIST v1.1, Best response	ND
195	Erdafitinib	8 mg daily	II	BLC2001	Urothelial carcinoma	FGFR3 mutation or FGFR2/3 fusion	FGFR2/3 fusion	No detail	ND	SD	ND	RECIST v1.1, Best response	ND
196	Erdafitinib	8 mg daily	II	BLC2001	Urothelial carcinoma	FGFR3 mutation or FGFR2/3 fusion	FGFR3 mutation	No detail	ND	SD	ND	RECIST v1.1, Best response	ND
197	Erdafitinib	8 mg daily	II	BLC2001	Urothelial carcinoma	FGFR3 mutation or FGFR2/3 fusion	FGFR3 mutation	No detail	ND	SD	ND	RECIST v1.1, Best response	ND
198	Erdafitinib	8 mg daily	II	BLC2001	Urothelial carcinoma	FGFR3 mutation or FGFR2/3 fusion	FGFR3 mutation	No detail	ND	SD	ND	RECIST v1.1, Best response	ND
199	Erdafitinib	8 mg daily	II	BLC2001	Urothelial carcinoma	FGFR3 mutation or FGFR2/3 fusion	FGFR3 mutation	No detail	ND	SD	ND	RECIST v1.1, Best response	ND
200	Erdafitinib	8 mg daily	II	BLC2001	Urothelial carcinoma	FGFR3 mutation or FGFR2/3 fusion	FGFR2/3 fusion	No detail	ND	SD	ND	RECIST v1.1, Best response	ND
201	Erdafitinib	8 mg daily	II	BLC2001	Urothelial carcinoma	FGFR3 mutation or FGFR2/3 fusion	FGFR3 mutation	No detail	ND	SD	ND	RECIST v1.1, Best response	ND
202	Erdafitinib	8 mg daily	II	BLC2001	Urothelial carcinoma	FGFR3 mutation or FGFR2/3 fusion	FGFR3 mutation	No detail	ND	SD	ND	RECIST v1.1, Best response	ND
203	Erdafitinib	8 mg daily	II	BLC2001	Urothelial carcinoma	FGFR3 mutation or FGFR2/3 fusion	FGFR2/3 fusion	No detail	ND	SD	ND	RECIST v1.1, Best response	ND
204	Erdafitinib	8 mg daily	II	BLC2001	Urothelial carcinoma	FGFR3 mutation or FGFR2/3 fusion	FGFR2/3 fusion	No detail	ND	SD	ND	RECIST v1.1, Best response	ND
205	Erdafitinib	8 mg daily	II	BLC2001	Urothelial carcinoma	FGFR3 mutation or FGFR2/3 fusion	FGFR3 mutation	No detail	ND	SD	ND	RECIST v1.1, Best response	ND
206	Erdafitinib	8 mg daily	II	BLC2001	Urothelial carcinoma	FGFR3 mutation or FGFR2/3 fusion	FGFR3 mutation	No detail	ND	SD	ND	RECIST v1.1, Best response	ND
207	Erdafitinib	8 mg daily	II	BLC2001	Urothelial carcinoma	FGFR3 mutation or FGFR2/3 fusion	FGFR2/3 fusion	No detail	ND	SD	ND	RECIST v1.1, Best response	ND
208	Erdafitinib	8 mg daily	II	BLC2001	Urothelial carcinoma	FGFR3 mutation or FGFR2/3 fusion	FGFR3 mutation	No detail	ND	SD	ND	RECIST v1.1, Best response	ND
209	Erdafitinib	8 mg daily	II	BLC2001	Urothelial carcinoma	FGFR3 mutation or FGFR2/3 fusion	FGFR3 mutation	No detail	ND	SD	ND	RECIST v1.1, Best response	ND
210	Erdafitinib	8 mg daily	II	BLC2001	Urothelial carcinoma	FGFR3 mutation or FGFR2/3 fusion	FGFR3 mutation	No detail	ND	SD	ND	RECIST v1.1, Best response	ND
211	Erdafitinib	8 mg daily	II	BLC2001	Urothelial carcinoma	FGFR3 mutation or FGFR2/3 fusion	FGFR3 mutation	No detail	ND	SD	ND	RECIST v1.1, Best response	ND
212	Erdafitinib	8 mg daily	II	BLC2001	Urothelial carcinoma	FGFR3 mutation or FGFR2/3 fusion	FGFR2/3 fusion	No detail	ND	SD	ND	RECIST v1.1, Best response	ND
213	Erdafitinib	8 mg daily	II	BLC2001	Urothelial carcinoma	FGFR3 mutation or FGFR2/3 fusion	FGFR3 mutation	No detail	ND	SD	ND	RECIST v1.1, Best response	ND
214	Erdafitinib	8 mg daily	II	BLC2001	Urothelial carcinoma	FGFR3 mutation or FGFR2/3 fusion	FGFR3 mutation	No detail	ND	SD	ND	RECIST v1.1, Best response	ND
215	Erdafitinib	8 mg daily	II	BLC2001	Urothelial carcinoma	FGFR3 mutation or FGFR2/3 fusion	FGFR3 mutation	No detail	ND	SD	ND	RECIST v1.1, Best response	ND
216	Erdafitinib	8 mg daily	II	BLC2001	Urothelial carcinoma	FGFR3 mutation or FGFR2/3 fusion	FGFR2/3 fusion	No detail	ND	SD	ND	RECIST v1.1, Best response	ND
217	Erdafitinib	8 mg daily	II	BLC2001	Urothelial carcinoma	FGFR3 mutation or FGFR2/3 fusion	FGFR3 mutation	No detail	ND	SD	ND	RECIST v1.1, Best response	ND
218	Erdafitinib	8 mg daily	II	BLC2001	Urothelial carcinoma	FGFR3 mutation or FGFR2/3 fusion	FGFR3 mutation	No detail	ND	SD	ND	RECIST v1.1, Best response	ND
219	Erdafitinib	8 mg daily	II	BLC2001	Urothelial carcinoma	FGFR3 mutation or FGFR2/3 fusion	FGFR3 mutation	No detail	ND	SD	ND	RECIST v1.1, Best response	ND
220	Erdafitinib	8 mg daily	II	BLC2001	Urothelial carcinoma	FGFR3 mutation or FGFR2/3 fusion	FGFR3 mutation	No detail	ND	SD	ND	RECIST v1.1, Best response	ND
221	Erdafitinib	8 mg daily	II	BLC2001	Urothelial carcinoma	FGFR3 mutation or FGFR2/3 fusion	FGFR3 mutation	No detail	ND	PR	ND	RECIST v1.1, Best response	ND
222	Erdafitinib	8 mg daily	II	BLC2001	Urothelial carcinoma	FGFR3 mutation or FGFR2/3 fusion	FGFR2/3 fusion	No detail	ND	PR	ND	RECIST v1.1, Best response	ND
223	Erdafitinib	8 mg daily	II	BLC2001	Urothelial carcinoma	FGFR3 mutation or FGFR2/3 fusion	FGFR3 mutation	No detail	ND	PR	ND	RECIST v1.1, Best response	ND
224	Erdafitinib	8 mg daily	II	BLC2001	Urothelial carcinoma	FGFR3 mutation or FGFR2/3 fusion	FGFR3 mutation	No detail	ND	PR	ND	RECIST v1.1, Best response	ND
225	Erdafitinib	8 mg daily	II	BLC2001	Urothelial carcinoma	FGFR3 mutation or FGFR2/3 fusion	FGFR3 mutation	No detail	ND	PR	ND	RECIST v1.1, Best response	ND
226	Erdafitinib	8 mg daily	II	BLC2001	Urothelial carcinoma	FGFR3 mutation or FGFR2/3 fusion	FGFR3 mutation	No detail	ND	PR	ND	RECIST v1.1, Best response	ND
227	Erdafitinib	8 mg daily	II	BLC2001	Urothelial carcinoma	FGFR3 mutation or FGFR2/3 fusion	FGFR3 mutation	No detail	ND	PR	ND	RECIST v1.1, Best response	ND
228	Erdafitinib	8 mg daily	II	BLC2001	Urothelial carcinoma	FGFR3 mutation or FGFR2/3 fusion	FGFR3 mutation	No detail	ND	PR	ND	RECIST v1.1, Best response	ND
229	Erdafitinib	8 mg daily	II	BLC2001	Urothelial carcinoma	FGFR3 mutation or FGFR2/3 fusion	FGFR3 mutation	No detail	ND	PR	ND	RECIST v1.1, Best response	ND
230	Erdafitinib	8 mg daily	II	BLC2001	Urothelial carcinoma	FGFR3 mutation or FGFR2/3 fusion	FGFR3 mutation	No detail	ND	PR	ND	RECIST v1.1, Best response	ND
231	Erdafitinib	8 mg daily	II	BLC2001	Urothelial carcinoma	FGFR3 mutation or FGFR2/3 fusion	FGFR2/3 fusion	No detail	ND	PR	ND	RECIST v1.1, Best response	ND
232	Erdafitinib	8 mg daily	II	BLC2001	Urothelial carcinoma	FGFR3 mutation or FGFR2/3 fusion	FGFR3 mutation	No detail	ND	PR	ND	RECIST v1.1, Best response	ND
233	Erdafitinib	8 mg daily	II	BLC2001	Urothelial carcinoma	FGFR3 mutation or FGFR2/3 fusion	FGFR3 mutation	No detail	ND	PR	ND	RECIST v1.1, Best response	ND
234	Erdafitinib	8 mg daily	II	BLC2001	Urothelial carcinoma	FGFR3 mutation or FGFR2/3 fusion	FGFR3 mutation	No detail	ND	PR	ND	RECIST v1.1, Best response	ND
235	Erdafitinib	8 mg daily	II	BLC2001	Urothelial carcinoma	FGFR3 mutation or FGFR2/3 fusion	FGFR3 mutation	No detail	ND	PR	ND	RECIST v1.1, Best response	ND
236	Erdafitinib	8 mg daily	II	BLC2001	Urothelial carcinoma	FGFR3 mutation or FGFR2/3 fusion	FGFR3 mutation	No detail	ND	PR	ND	RECIST v1.1, Best response	ND
237	Erdafitinib	8 mg daily	II	BLC2001	Urothelial carcinoma	FGFR3 mutation or FGFR2/3 fusion	FGFR3 mutation	No detail	ND	PR	ND	RECIST v1.1, Best response	ND
238	Erdafitinib	8 mg daily	II	BLC2001	Urothelial carcinoma	FGFR3 mutation or FGFR2/3 fusion	FGFR3 mutation	No detail	ND	PR	ND	RECIST v1.1, Best response	ND
239	Erdafitinib	8 mg daily	II	BLC2001	Urothelial carcinoma	FGFR3 mutation or FGFR2/3 fusion	FGFR3 mutation	No detail	ND	PR	ND	RECIST v1.1, Best response	ND
240	Erdafitinib	8 mg daily	II	BLC2001	Urothelial carcinoma	FGFR3 mutation or FGFR2/3 fusion	FGFR2/3 fusion	No detail	ND	PR	ND	RECIST v1.1, Best response	ND
241	Erdafitinib	8 mg daily	II	BLC2001	Urothelial carcinoma	FGFR3 mutation or FGFR2/3 fusion	FGFR3 mutation	No detail	ND	PR	ND	RECIST v1.1, Best response	ND
242	Erdafitinib	8 mg daily	II	BLC2001	Urothelial carcinoma	FGFR3 mutation or FGFR2/3 fusion	FGFR3 mutation	No detail	ND	PR	ND	RECIST v1.1, Best response	ND
243	Erdafitinib	8 mg daily	II	BLC2001	Urothelial carcinoma	FGFR3 mutation or FGFR2/3 fusion	FGFR3 mutation	No detail	ND	PR	ND	RECIST v1.1, Best response	ND
244	Erdafitinib	8 mg daily	II	BLC2001	Urothelial carcinoma	FGFR3 mutation or FGFR2/3 fusion	FGFR3 mutation	No detail	ND	PR	ND	RECIST v1.1, Best response	ND
245	Erdafitinib	8 mg daily	II	BLC2001	Urothelial carcinoma	FGFR3 mutation or FGFR2/3 fusion	FGFR3 mutation	No detail	ND	PR	ND	RECIST v1.1, Best response	ND
246	Erdafitinib	8 mg daily	II	BLC2001	Urothelial carcinoma	FGFR3 mutation or FGFR2/3 fusion	FGFR2/3 fusion	No detail	ND	PR	ND	RECIST v1.1, Best response	ND
247	Erdafitinib	8 mg daily	II	BLC2001	Urothelial carcinoma	FGFR3 mutation or FGFR2/3 fusion	FGFR3 mutation	No detail	ND	PR	ND	RECIST v1.1, Best response	ND
248	Erdafitinib	8 mg daily	II	BLC2001	Urothelial carcinoma	FGFR3 mutation or FGFR2/3 fusion	FGFR3 mutation	No detail	ND	PR	ND	RECIST v1.1, Best response	ND
249	Erdafitinib	8 mg daily	II	BLC2001	Urothelial carcinoma	FGFR3 mutation or FGFR2/3 fusion	FGFR3 mutation	No detail	ND	PR	ND	RECIST v1.1, Best response	ND
250	Erdafitinib	8 mg daily	II	BLC2001	Urothelial carcinoma	FGFR3 mutation or FGFR2/3 fusion	FGFR3 mutation	No detail	ND	PR	ND	RECIST v1.1, Best response	ND
251	Erdafitinib	8 mg daily	II	BLC2001	Urothelial carcinoma	FGFR3 mutation or FGFR2/3 fusion	FGFR3 mutation	No detail	ND	PR	ND	RECIST v1.1, Best response	ND
252	Erdafitinib	8 mg daily	II	BLC2001	Urothelial carcinoma	FGFR3 mutation or FGFR2/3 fusion	FGFR2/3 fusion	No detail	ND	PR	ND	RECIST v1.1, Best response	ND
253	Erdafitinib	8 mg daily	II	BLC2001	Urothelial carcinoma	FGFR3 mutation or FGFR2/3 fusion	FGFR3 mutation	No detail	ND	PR	ND	RECIST v1.1, Best response	ND
254	Erdafitinib	8 mg daily	II	BLC2001	Urothelial carcinoma	FGFR3 mutation or FGFR2/3 fusion	FGFR3 mutation	No detail	ND	PR	ND	RECIST v1.1, Best response	ND
255	Erdafitinib	8 mg daily	II	BLC2001	Urothelial carcinoma	FGFR3 mutation or FGFR2/3 fusion	FGFR3 mutation	No detail	ND	PR	ND	RECIST v1.1, Best response	ND
256	Erdafitinib	8 mg daily	II	BLC2001	Urothelial carcinoma	FGFR3 mutation or FGFR2/3 fusion	FGFR3 mutation	No detail	ND	PR	ND	RECIST v1.1, Best response	ND
257	Erdafitinib	8 mg daily	II	BLC2001	Urothelial carcinoma	FGFR3 mutation or FGFR2/3 fusion	FGFR3 mutation	No detail	ND	PR	ND	RECIST v1.1, Best response	ND
258	Erdafitinib	8 mg daily	II	BLC2001	Urothelial carcinoma	FGFR3 mutation or FGFR2/3 fusion	FGFR3 mutation	No detail	ND	PR	ND	RECIST v1.1, Best response	ND
259	Erdafitinib	8 mg daily	II	BLC2001	Urothelial carcinoma	FGFR3 mutation or FGFR2/3 fusion	FGFR3 mutation	No detail	ND	PR	ND	RECIST v1.1, Best response	ND
260	Erdafitinib	8 mg daily	II	BLC2001	Urothelial carcinoma	FGFR3 mutation or FGFR2/3 fusion	FGFR3 mutation	No detail	ND	PR	ND	RECIST v1.1, Best response	ND
261	Erdafitinib	8 mg daily	II	BLC2001	Urothelial carcinoma	FGFR3 mutation or FGFR2/3 fusion	FGFR2/3 fusion	No detail	ND	PR	ND	RECIST v1.1, Best response	ND
262	Erdafitinib	8 mg daily	II	BLC2001	Urothelial carcinoma	FGFR3 mutation or FGFR2/3 fusion	FGFR2/3 fusion	No detail	ND	PR	ND	RECIST v1.1, Best response	ND
263	Erdafitinib	8 mg daily	II	BLC2001	Urothelial carcinoma	FGFR3 mutation or FGFR2/3 fusion	FGFR3 mutation	No detail	ND	PR	ND	RECIST v1.1, Best response	ND
264	Erdafitinib	8 mg daily	II	BLC2001	Urothelial carcinoma	FGFR3 mutation or FGFR2/3 fusion	FGFR3 mutation	No detail	ND	PR	ND	RECIST v1.1, Best response	ND
265	Erdafitinib	8 mg daily	II	BLC2001	Urothelial carcinoma	FGFR3 mutation or FGFR2/3 fusion	FGFR3 mutation	No detail	ND	CR	ND	RECIST v1.1, Best response	ND
266	Erdafitinib	8 mg daily	II	BLC2001	Urothelial carcinoma	FGFR3 mutation or FGFR2/3 fusion	FGFR3 mutation	No detail	ND	CR	ND	RECIST v1.1, Best response	ND
267	Erdafitinib	8 mg daily	II	BLC2001	Urothelial carcinoma	FGFR3 mutation or FGFR2/3 fusion	FGFR3 mutation	No detail	ND	CR	ND	RECIST v1.1, Best response	ND
268	Erdafitinib	10 mg intermittent (7days on/7days off)	II	BLC2001	Urothelial carcinoma	FGFR3 mutation or FGFR2/3 fusion	FGFR3 mutation	No detail	ND	PD	ND	RECIST v1.1, Best response	ND
269	Erdafitinib	10 mg intermittent (7days on/7days off)	II	BLC2001	Urothelial carcinoma	FGFR3 mutation or FGFR2/3 fusion	FGFR3 mutation	No detail	ND	SD	ND	RECIST v1.1, Best response	ND
270	Erdafitinib	10 mg intermittent (7days on/7days off)	II	BLC2001	Urothelial carcinoma	FGFR3 mutation or FGFR2/3 fusion	FGFR3 mutation	No detail	ND	SD	ND	RECIST v1.1, Best response	ND
271	Erdafitinib	10 mg intermittent (7days on/7days off)	II	BLC2001	Urothelial carcinoma	FGFR3 mutation or FGFR2/3 fusion	FGFR3 mutation	No detail	ND	SD	ND	RECIST v1.1, Best response	ND
272	Erdafitinib	10 mg intermittent (7days on/7days off)	II	BLC2001	Urothelial carcinoma	FGFR3 mutation or FGFR2/3 fusion	FGFR3 mutation	No detail	ND	SD	ND	RECIST v1.1, Best response	ND
273	Erdafitinib	10 mg intermittent (7days on/7days off)	II	BLC2001	Urothelial carcinoma	FGFR3 mutation or FGFR2/3 fusion	FGFR3 mutation	No detail	ND	SD	ND	RECIST v1.1, Best response	ND
274	Erdafitinib	10 mg intermittent (7days on/7days off)	II	BLC2001	Urothelial carcinoma	FGFR3 mutation or FGFR2/3 fusion	FGFR3 mutation	No detail	ND	SD	ND	RECIST v1.1, Best response	ND
275	Erdafitinib	10 mg intermittent (7days on/7days off)	II	BLC2001	Urothelial carcinoma	FGFR3 mutation or FGFR2/3 fusion	FGFR3 mutation	No detail	ND	SD	ND	RECIST v1.1, Best response	ND
276	Erdafitinib	10 mg intermittent (7days on/7days off)	II	BLC2001	Urothelial carcinoma	FGFR3 mutation or FGFR2/3 fusion	FGFR3 mutation	No detail	ND	SD	ND	RECIST v1.1, Best response	ND
277	Erdafitinib	10 mg intermittent (7days on/7days off)	II	BLC2001	Urothelial carcinoma	FGFR3 mutation or FGFR2/3 fusion	FGFR2/3 fusion	No detail	ND	SD	ND	RECIST v1.1, Best response	ND
278	Erdafitinib	10 mg intermittent (7days on/7days off)	II	BLC2001	Urothelial carcinoma	FGFR3 mutation or FGFR2/3 fusion	FGFR3 mutation	No detail	ND	SD	ND	RECIST v1.1, Best response	ND
279	Erdafitinib	10 mg intermittent (7days on/7days off)	II	BLC2001	Urothelial carcinoma	FGFR3 mutation or FGFR2/3 fusion	FGFR3 mutation	No detail	ND	SD	ND	RECIST v1.1, Best response	ND
280	Erdafitinib	10 mg intermittent (7days on/7days off)	II	BLC2001	Urothelial carcinoma	FGFR3 mutation or FGFR2/3 fusion	FGFR3 mutation	No detail	ND	SD	ND	RECIST v1.1, Best response	ND
281	Erdafitinib	10 mg intermittent (7days on/7days off)	II	BLC2001	Urothelial carcinoma	FGFR3 mutation or FGFR2/3 fusion	FGFR3 mutation	No detail	ND	SD	ND	RECIST v1.1, Best response	ND
282	Erdafitinib	10 mg intermittent (7days on/7days off)	II	BLC2001	Urothelial carcinoma	FGFR3 mutation or FGFR2/3 fusion	FGFR3 mutation	No detail	ND	SD	ND	RECIST v1.1, Best response	ND
283	Erdafitinib	10 mg intermittent (7days on/7days off)	II	BLC2001	Urothelial carcinoma	FGFR3 mutation or FGFR2/3 fusion	FGFR3 mutation	No detail	ND	SD	ND	RECIST v1.1, Best response	ND
284	Erdafitinib	10 mg intermittent (7days on/7days off)	II	BLC2001	Urothelial carcinoma	FGFR3 mutation or FGFR2/3 fusion	FGFR3 mutation	No detail	ND	PR	ND	RECIST v1.1, Best response	ND
285	Erdafitinib	10 mg intermittent (7days on/7days off)	II	BLC2001	Urothelial carcinoma	FGFR3 mutation or FGFR2/3 fusion	FGFR2/3 fusion	No detail	ND	PR	ND	RECIST v1.1, Best response	ND
286	Erdafitinib	10 mg intermittent (7days on/7days off)	II	BLC2001	Urothelial carcinoma	FGFR3 mutation or FGFR2/3 fusion	FGFR3 mutation	No detail	ND	PR	ND	RECIST v1.1, Best response	ND
287	Erdafitinib	10 mg intermittent (7days on/7days off)	II	BLC2001	Urothelial carcinoma	FGFR3 mutation or FGFR2/3 fusion	FGFR3 mutation	No detail	ND	PR	ND	RECIST v1.1, Best response	ND
288	Erdafitinib	10 mg intermittent (7days on/7days off)	II	BLC2001	Urothelial carcinoma	FGFR3 mutation or FGFR2/3 fusion	FGFR3 mutation	No detail	ND	PR	ND	RECIST v1.1, Best response	ND
289	Erdafitinib	10 mg intermittent (7days on/7days off)	II	BLC2001	Urothelial carcinoma	FGFR3 mutation or FGFR2/3 fusion	FGFR3 mutation	No detail	ND	PR	ND	RECIST v1.1, Best response	ND
290	Erdafitinib	10 mg intermittent (7days on/7days off)	II	BLC2001	Urothelial carcinoma	FGFR3 mutation or FGFR2/3 fusion	FGFR3 mutation	No detail	ND	PR	ND	RECIST v1.1, Best response	ND
291	Erdafitinib	10 mg intermittent (7days on/7days off)	II	BLC2001	Urothelial carcinoma	FGFR3 mutation or FGFR2/3 fusion	FGFR3 mutation	No detail	ND	PR	ND	RECIST v1.1, Best response	ND
292	Erdafitinib	10 mg intermittent (7days on/7days off)	II	BLC2001	Urothelial carcinoma	FGFR3 mutation or FGFR2/3 fusion	FGFR3 mutation	No detail	ND	PR	ND	RECIST v1.1, Best response	ND
293	Erdafitinib	10 mg intermittent (7days on/7days off)	II	BLC2001	Urothelial carcinoma	FGFR3 mutation or FGFR2/3 fusion	FGFR3 mutation	No detail	ND	PR	ND	RECIST v1.1, Best response	ND
294	Erdafitinib	10 mg intermittent (7days on/7days off)	II	BLC2001	Urothelial carcinoma	FGFR3 mutation or FGFR2/3 fusion	FGFR3 mutation	No detail	ND	CR	ND	RECIST v1.1, Best response	ND
295	Erdafitinib	6 mg daily	II	BLC2001	Urothelial carcinoma	FGFR3 mutation or FGFR2/3 fusion	FGFR3 mutation	No detail	ND	PD	ND	RECIST v1.1, Best response	ND
296	Erdafitinib	6 mg daily	II	BLC2001	Urothelial carcinoma	FGFR3 mutation or FGFR2/3 fusion	FGFR3 mutation	No detail	ND	PD	ND	RECIST v1.1, Best response	ND
297	Erdafitinib	6 mg daily	II	BLC2001	Urothelial carcinoma	FGFR3 mutation or FGFR2/3 fusion	FGFR3 mutation	No detail	ND	PD	ND	RECIST v1.1, Best response	ND
298	Erdafitinib	6 mg daily	II	BLC2001	Urothelial carcinoma	FGFR3 mutation or FGFR2/3 fusion	FGFR3 mutation	No detail	ND	PD	ND	RECIST v1.1, Best response	ND
299	Erdafitinib	6 mg daily	II	BLC2001	Urothelial carcinoma	FGFR3 mutation or FGFR2/3 fusion	FGFR2/3 fusion	No detail	ND	PD	ND	RECIST v1.1, Best response	ND
300	Erdafitinib	6 mg daily	II	BLC2001	Urothelial carcinoma	FGFR3 mutation or FGFR2/3 fusion	FGFR3 mutation	No detail	ND	PD	ND	RECIST v1.1, Best response	ND
301	Erdafitinib	6 mg daily	II	BLC2001	Urothelial carcinoma	FGFR3 mutation or FGFR2/3 fusion	FGFR3 mutation	No detail	ND	PD	ND	RECIST v1.1, Best response	ND
302	Erdafitinib	6 mg daily	II	BLC2001	Urothelial carcinoma	FGFR3 mutation or FGFR2/3 fusion	FGFR3 mutation	No detail	ND	PD	ND	RECIST v1.1, Best response	ND
303	Erdafitinib	6 mg daily	II	BLC2001	Urothelial carcinoma	FGFR3 mutation or FGFR2/3 fusion	FGFR3 mutation	No detail	ND	PD	ND	RECIST v1.1, Best response	ND
304	Erdafitinib	6 mg daily	II	BLC2001	Urothelial carcinoma	FGFR3 mutation or FGFR2/3 fusion	FGFR3 mutation	No detail	ND	PD	ND	RECIST v1.1, Best response	ND
305	Erdafitinib	6 mg daily	II	BLC2001	Urothelial carcinoma	FGFR3 mutation or FGFR2/3 fusion	FGFR3 mutation	No detail	ND	SD	ND	RECIST v1.1, Best response	ND
306	Erdafitinib	6 mg daily	II	BLC2001	Urothelial carcinoma	FGFR3 mutation or FGFR2/3 fusion	FGFR3 mutation	No detail	ND	SD	ND	RECIST v1.1, Best response	ND
307	Erdafitinib	6 mg daily	II	BLC2001	Urothelial carcinoma	FGFR3 mutation or FGFR2/3 fusion	FGFR3 mutation	No detail	ND	SD	ND	RECIST v1.1, Best response	ND
308	Erdafitinib	6 mg daily	II	BLC2001	Urothelial carcinoma	FGFR3 mutation or FGFR2/3 fusion	FGFR2/3 fusion	No detail	ND	SD	ND	RECIST v1.1, Best response	ND
309	Erdafitinib	6 mg daily	II	BLC2001	Urothelial carcinoma	FGFR3 mutation or FGFR2/3 fusion	FGFR3 mutation	No detail	ND	SD	ND	RECIST v1.1, Best response	ND
310	Erdafitinib	6 mg daily	II	BLC2001	Urothelial carcinoma	FGFR3 mutation or FGFR2/3 fusion	FGFR3 mutation	No detail	ND	SD	ND	RECIST v1.1, Best response	ND
311	Erdafitinib	6 mg daily	II	BLC2001	Urothelial carcinoma	FGFR3 mutation or FGFR2/3 fusion	FGFR3 mutation	No detail	ND	SD	ND	RECIST v1.1, Best response	ND
312	Erdafitinib	6 mg daily	II	BLC2001	Urothelial carcinoma	FGFR3 mutation or FGFR2/3 fusion	FGFR3 mutation	No detail	ND	SD	ND	RECIST v1.1, Best response	ND
313	Erdafitinib	6 mg daily	II	BLC2001	Urothelial carcinoma	FGFR3 mutation or FGFR2/3 fusion	FGFR3 mutation	No detail	ND	SD	ND	RECIST v1.1, Best response	ND
314	Erdafitinib	6 mg daily	II	BLC2001	Urothelial carcinoma	FGFR3 mutation or FGFR2/3 fusion	FGFR3 mutation	No detail	ND	SD	ND	RECIST v1.1, Best response	ND
315	Erdafitinib	6 mg daily	II	BLC2001	Urothelial carcinoma	FGFR3 mutation or FGFR2/3 fusion	FGFR3 mutation	No detail	ND	SD	ND	RECIST v1.1, Best response	ND
316	Erdafitinib	6 mg daily	II	BLC2001	Urothelial carcinoma	FGFR3 mutation or FGFR2/3 fusion	FGFR3 mutation	No detail	ND	SD	ND	RECIST v1.1, Best response	ND
317	Erdafitinib	6 mg daily	II	BLC2001	Urothelial carcinoma	FGFR3 mutation or FGFR2/3 fusion	FGFR3 mutation	No detail	ND	SD	ND	RECIST v1.1, Best response	ND
318	Erdafitinib	6 mg daily	II	BLC2001	Urothelial carcinoma	FGFR3 mutation or FGFR2/3 fusion	FGFR2/3 fusion	No detail	ND	SD	ND	RECIST v1.1, Best response	ND
319	Erdafitinib	6 mg daily	II	BLC2001	Urothelial carcinoma	FGFR3 mutation or FGFR2/3 fusion	FGFR3 mutation	No detail	ND	SD	ND	RECIST v1.1, Best response	ND
320	Erdafitinib	6 mg daily	II	BLC2001	Urothelial carcinoma	FGFR3 mutation or FGFR2/3 fusion	FGFR3 mutation	No detail	ND	SD	ND	RECIST v1.1, Best response	ND
321	Erdafitinib	6 mg daily	II	BLC2001	Urothelial carcinoma	FGFR3 mutation or FGFR2/3 fusion	FGFR2/3 fusion	No detail	ND	SD	ND	RECIST v1.1, Best response	ND
322	Erdafitinib	6 mg daily	II	BLC2001	Urothelial carcinoma	FGFR3 mutation or FGFR2/3 fusion	FGFR2/3 fusion	No detail	ND	SD	ND	RECIST v1.1, Best response	ND
323	Erdafitinib	6 mg daily	II	BLC2001	Urothelial carcinoma	FGFR3 mutation or FGFR2/3 fusion	FGFR3 mutation	No detail	ND	SD	ND	RECIST v1.1, Best response	ND
324	Erdafitinib	6 mg daily	II	BLC2001	Urothelial carcinoma	FGFR3 mutation or FGFR2/3 fusion	FGFR3 mutation	No detail	ND	SD	ND	RECIST v1.1, Best response	ND
325	Erdafitinib	6 mg daily	II	BLC2001	Urothelial carcinoma	FGFR3 mutation or FGFR2/3 fusion	FGFR3 mutation	No detail	ND	SD	ND	RECIST v1.1, Best response	ND
326	Erdafitinib	6 mg daily	II	BLC2001	Urothelial carcinoma	FGFR3 mutation or FGFR2/3 fusion	FGFR3 mutation	No detail	ND	PR	ND	RECIST v1.1, Best response	ND
327	Erdafitinib	6 mg daily	II	BLC2001	Urothelial carcinoma	FGFR3 mutation or FGFR2/3 fusion	FGFR3 mutation	No detail	ND	PR	ND	RECIST v1.1, Best response	ND
328	Erdafitinib	6 mg daily	II	BLC2001	Urothelial carcinoma	FGFR3 mutation or FGFR2/3 fusion	FGFR2/3 fusion	No detail	ND	PR	ND	RECIST v1.1, Best response	ND
329	Erdafitinib	6 mg daily	II	BLC2001	Urothelial carcinoma	FGFR3 mutation or FGFR2/3 fusion	FGFR3 mutation	No detail	ND	PR	ND	RECIST v1.1, Best response	ND
330	Erdafitinib	6 mg daily	II	BLC2001	Urothelial carcinoma	FGFR3 mutation or FGFR2/3 fusion	FGFR3 mutation	No detail	ND	PR	ND	RECIST v1.1, Best response	ND
331	Erdafitinib	6 mg daily	II	BLC2001	Urothelial carcinoma	FGFR3 mutation or FGFR2/3 fusion	FGFR3 mutation	No detail	ND	PR	ND	RECIST v1.1, Best response	ND
332	Erdafitinib	6 mg daily	II	BLC2001	Urothelial carcinoma	FGFR3 mutation or FGFR2/3 fusion	FGFR2/3 fusion	No detail	ND	PR	ND	RECIST v1.1, Best response	ND
333	Erdafitinib	6 mg daily	II	BLC2001	Urothelial carcinoma	FGFR3 mutation or FGFR2/3 fusion	FGFR3 mutation	No detail	ND	PR	ND	RECIST v1.1, Best response	ND
334	Erdafitinib	6 mg daily	II	BLC2001	Urothelial carcinoma	FGFR3 mutation or FGFR2/3 fusion	FGFR3 mutation	No detail	ND	PR	ND	RECIST v1.1, Best response	ND
335	Erdafitinib	6 mg daily	II	BLC2001	Urothelial carcinoma	FGFR3 mutation or FGFR2/3 fusion	FGFR3 mutation	No detail	ND	PR	ND	RECIST v1.1, Best response	ND
336	Erdafitinib	6 mg daily	II	BLC2001	Urothelial carcinoma	FGFR3 mutation or FGFR2/3 fusion	FGFR3 mutation	No detail	ND	PR	ND	RECIST v1.1, Best response	ND
337	Erdafitinib	6 mg daily	II	BLC2001	Urothelial carcinoma	FGFR3 mutation or FGFR2/3 fusion	FGFR3 mutation	No detail	ND	PR	ND	RECIST v1.1, Best response	ND
338	Erdafitinib	6 mg daily	II	BLC2001	Urothelial carcinoma	FGFR3 mutation or FGFR2/3 fusion	FGFR3 mutation	No detail	ND	PR	ND	RECIST v1.1, Best response	ND
339	Erdafitinib	6 mg daily	II	BLC2001	Urothelial carcinoma	FGFR3 mutation or FGFR2/3 fusion	FGFR3 mutation	No detail	ND	PR	ND	RECIST v1.1, Best response	ND
340	Erdafitinib	6 mg daily	II	BLC2001	Urothelial carcinoma	FGFR3 mutation or FGFR2/3 fusion	FGFR3 mutation	No detail	ND	PR	ND	RECIST v1.1, Best response	ND
341	Erdafitinib	6 mg daily	II	BLC2001	Urothelial carcinoma	FGFR3 mutation or FGFR2/3 fusion	FGFR2/3 fusion	No detail	ND	PR	ND	RECIST v1.1, Best response	ND
342	Erdafitinib	6 mg daily	II	BLC2001	Urothelial carcinoma	FGFR3 mutation or FGFR2/3 fusion	FGFR3 mutation	No detail	ND	PR	ND	RECIST v1.1, Best response	ND
343	Erdafitinib	6 mg daily	II	BLC2001	Urothelial carcinoma	FGFR3 mutation or FGFR2/3 fusion	FGFR3 mutation	No detail	ND	PR	ND	RECIST v1.1, Best response	ND
344	Erdafitinib	6 mg daily	II	BLC2001	Urothelial carcinoma	FGFR3 mutation or FGFR2/3 fusion	FGFR3 mutation	No detail	ND	PR	ND	RECIST v1.1, Best response	ND
345	Erdafitinib	6 mg daily	II	BLC2001	Urothelial carcinoma	FGFR3 mutation or FGFR2/3 fusion	FGFR3 mutation	No detail	ND	PR	ND	RECIST v1.1, Best response	ND
346	Erdafitinib	6 mg daily	II	BLC2001	Urothelial carcinoma	FGFR3 mutation or FGFR2/3 fusion	FGFR3 mutation	No detail	ND	PR	ND	RECIST v1.1, Best response	ND
347	Erdafitinib	6 mg daily	II	BLC2001	Urothelial carcinoma	FGFR3 mutation or FGFR2/3 fusion	FGFR3 mutation	No detail	ND	PR	ND	RECIST v1.1, Best response	ND
348	Erdafitinib	6 mg daily	II	BLC2001	Urothelial carcinoma	FGFR3 mutation or FGFR2/3 fusion	FGFR3 mutation	No detail	ND	PR	ND	RECIST v1.1, Best response	ND
349	Erdafitinib	6 mg daily	II	BLC2001	Urothelial carcinoma	FGFR3 mutation or FGFR2/3 fusion	FGFR3 mutation	No detail	ND	PR	ND	RECIST v1.1, Best response	ND
350	Erdafitinib	6 mg daily	II	BLC2001	Urothelial carcinoma	FGFR3 mutation or FGFR2/3 fusion	FGFR3 mutation	No detail	ND	PR	ND	RECIST v1.1, Best response	ND
351	Erdafitinib	6 mg daily	II	BLC2001	Urothelial carcinoma	FGFR3 mutation or FGFR2/3 fusion	FGFR3 mutation	No detail	ND	PR	ND	RECIST v1.1, Best response	ND
352	Erdafitinib	6 mg daily	II	BLC2001	Urothelial carcinoma	FGFR3 mutation or FGFR2/3 fusion	FGFR3 mutation	No detail	ND	PR	ND	RECIST v1.1, Best response	ND
353	Erdafitinib	6 mg daily	II	BLC2001	Urothelial carcinoma	FGFR3 mutation or FGFR2/3 fusion	FGFR3 mutation	No detail	ND	PR	ND	RECIST v1.1, Best response	ND
354	Erdafitinib	6 mg daily	II	BLC2001	Urothelial carcinoma	FGFR3 mutation or FGFR2/3 fusion	FGFR3 mutation	No detail	ND	PR	ND	RECIST v1.1, Best response	ND
355	Erdafitinib	6 mg daily	II	BLC2001	Urothelial carcinoma	FGFR3 mutation or FGFR2/3 fusion	FGFR3 mutation	No detail	ND	PR	ND	RECIST v1.1, Best response	ND
356	Erdafitinib	6 mg daily	II	BLC2001	Urothelial carcinoma	FGFR3 mutation or FGFR2/3 fusion	FGFR3 mutation	No detail	ND	CR	ND	RECIST v1.1, Best response	ND
357	ASP5878	32mg intermittent (5 days on and 2 days off/ 4 days on and 3 days off)	I	NCT02038673	Urothelial carcinoma	FGFR3 mutation or FGFR3 fusion	FGFR3 mutation or FGFR3 fusion	No detail	ND	PD	ND	RECIST v1.1, Best response	ND
358	ASP5878	32mg intermittent (5 days on and 2 days off/ 4 days on and 3 days off)	I	NCT02038673	Urothelial carcinoma	FGFR3 mutation or FGFR3 fusion	FGFR3 mutation or FGFR3 fusion	No detail	ND	PD	ND	RECIST v1.1, Best response	ND
359	ASP5878	32mg intermittent (5 days on and 2 days off/ 4 days on and 3 days off)	I	NCT02038673	Urothelial carcinoma	FGFR3 mutation or FGFR3 fusion	FGFR3 mutation or FGFR3 fusion	No detail	ND	PD	ND	RECIST v1.1, Best response	ND
360	ASP5878	32mg intermittent (5 days on and 2 days off/ 4 days on and 3 days off)	I	NCT02038673	Urothelial carcinoma	FGFR3 mutation or FGFR3 fusion	FGFR3 mutation or FGFR3 fusion	No detail	ND	PD	ND	RECIST v1.1, Best response	ND
361	ASP5878	32mg intermittent (5 days on and 2 days off/ 4 days on and 3 days off)	I	NCT02038673	Urothelial carcinoma	FGFR3 mutation or FGFR3 fusion	FGFR3 mutation or FGFR3 fusion	No detail	ND	SD	ND	RECIST v1.1, Best response	ND
362	ASP5878	32mg intermittent (5 days on and 2 days off/ 4 days on and 3 days off)	I	NCT02038673	Urothelial carcinoma	FGFR3 mutation or FGFR3 fusion	FGFR3 mutation or FGFR3 fusion	No detail	ND	SD	ND	RECIST v1.1, Best response	ND
363	ASP5878	32mg intermittent (5 days on and 2 days off/ 4 days on and 3 days off)	I	NCT02038673	Urothelial carcinoma	FGFR3 mutation or FGFR3 fusion	FGFR3 mutation or FGFR3 fusion	No detail	ND	SD	ND	RECIST v1.1, Best response	ND
364	ASP5878	32mg intermittent (5 days on and 2 days off/ 4 days on and 3 days off)	I	NCT02038673	Urothelial carcinoma	FGFR3 mutation or FGFR3 fusion	FGFR3 mutation or FGFR3 fusion	No detail	ND	PD	ND	RECIST v1.1, Best response	ND
365	ASP5878	32mg intermittent (5 days on and 2 days off/ 4 days on and 3 days off)	I	NCT02038673	Urothelial carcinoma	FGFR3 mutation or FGFR3 fusion	FGFR3 mutation or FGFR3 fusion	No detail	ND	PD	ND	RECIST v1.1, Best response	ND
366	ASP5878	32mg intermittent (5 days on and 2 days off/ 4 days on and 3 days off)	I	NCT02038673	Urothelial carcinoma	FGFR3 mutation or FGFR3 fusion	FGFR3 mutation	FGFR3 S249C	ND	PR	ND	RECIST v1.1, Best response	ND
367	ASP5878	32mg intermittent (5 days on and 2 days off/ 4 days on and 3 days off)	I	NCT02038673	Urothelial carcinoma	FGFR3 mutation or FGFR3 fusion	FGFR3 fusion	FGFR3-TACC3	ND	PR	ND	RECIST v1.1, Best response	ND
368	ASP5878	32mg intermittent (5 days on and 2 days off/ 4 days on and 3 days off)	I	NCT02038673	Hepatocellular carcinoma	FGF19 overexpression	FGF19 overexpression	No detail	ND	PD	ND	RECIST v1.1, Best response	ND
369	ASP5878	32mg intermittent (5 days on and 2 days off/ 4 days on and 3 days off)	I	NCT02038673	Hepatocellular carcinoma	FGF19 overexpression	FGF19 overexpression	No detail	ND	PD	ND	RECIST v1.1, Best response	ND
370	ASP5878	32mg intermittent (5 days on and 2 days off/ 4 days on and 3 days off)	I	NCT02038673	Hepatocellular carcinoma	FGF19 overexpression	FGF19 overexpression	No detail	ND	PD	ND	RECIST v1.1, Best response	ND
371	ASP5878	32mg intermittent (5 days on and 2 days off/ 4 days on and 3 days off)	I	NCT02038673	Hepatocellular carcinoma	FGF19 overexpression	FGF19 overexpression	No detail	ND	PD	ND	RECIST v1.1, Best response	ND
372	ASP5878	32mg intermittent (5 days on and 2 days off/ 4 days on and 3 days off)	I	NCT02038673	Hepatocellular carcinoma	FGF19 overexpression	FGF19 overexpression	No detail	ND	PD	ND	RECIST v1.1, Best response	ND
373	ASP5878	32mg intermittent (5 days on and 2 days off/ 4 days on and 3 days off)	I	NCT02038673	Hepatocellular carcinoma	FGF19 overexpression	FGF19 overexpression	No detail	ND	PD	ND	RECIST v1.1, Best response	ND
374	ASP5878	32mg intermittent (5 days on and 2 days off/ 4 days on and 3 days off)	I	NCT02038673	Hepatocellular carcinoma	FGF19 overexpression	FGF19 overexpression	No detail	ND	PD	ND	RECIST v1.1, Best response	ND
375	ASP5878	32mg intermittent (5 days on and 2 days off/ 4 days on and 3 days off)	I	NCT02038673	Hepatocellular carcinoma	FGF19 overexpression	FGF19 overexpression	No detail	ND	PD	ND	RECIST v1.1, Best response	ND
376	ASP5878	32mg intermittent (5 days on and 2 days off/ 4 days on and 3 days off)	I	NCT02038673	Hepatocellular carcinoma	FGF19 overexpression	FGF19 overexpression	No detail	ND	PD	ND	RECIST v1.1, Best response	ND
377	ASP5878	32mg intermittent (5 days on and 2 days off/ 4 days on and 3 days off)	I	NCT02038673	Hepatocellular carcinoma	FGF19 overexpression	FGF19 overexpression	No detail	ND	PD	ND	RECIST v1.1, Best response	ND
378	ASP5878	32mg intermittent (5 days on and 2 days off/ 4 days on and 3 days off)	I	NCT02038673	Hepatocellular carcinoma	FGF19 overexpression	FGF19 overexpression	No detail	ND	PD	ND	RECIST v1.1, Best response	ND
379	ASP5878	32mg intermittent (5 days on and 2 days off/ 4 days on and 3 days off)	I	NCT02038673	Hepatocellular carcinoma	FGF19 overexpression	FGF19 overexpression	No detail	ND	SD	ND	RECIST v1.1, Best response	ND
380	ASP5878	32mg intermittent (5 days on and 2 days off/ 4 days on and 3 days off)	I	NCT02038673	Hepatocellular carcinoma	FGF19 overexpression	FGF19 overexpression	No detail	ND	SD	ND	RECIST v1.1, Best response	ND
381	ASP5878	32mg intermittent (5 days on and 2 days off/ 4 days on and 3 days off)	I	NCT02038673	Hepatocellular carcinoma	FGF19 overexpression	FGF19 overexpression	No detail	ND	SD	ND	RECIST v1.1, Best response	ND
382	ASP5878	32mg intermittent (5 days on and 2 days off/ 4 days on and 3 days off)	I	NCT02038673	Hepatocellular carcinoma	FGF19 overexpression	FGF19 overexpression	No detail	ND	SD	ND	RECIST v1.1, Best response	ND
383	ASP5878	32mg intermittent (5 days on and 2 days off/ 4 days on and 3 days off)	I	NCT02038673	Hepatocellular carcinoma	FGF19 overexpression	FGF19 overexpression	No detail	ND	SD	ND	RECIST v1.1, Best response	ND
384	ASP5878	32mg intermittent (5 days on and 2 days off/ 4 days on and 3 days off)	I	NCT02038673	Hepatocellular carcinoma	FGF19 overexpression	FGF19 overexpression	No detail	ND	SD	ND	RECIST v1.1, Best response	ND
385	ASP5878	32mg intermittent (5 days on and 2 days off/ 4 days on and 3 days off)	I	NCT02038673	Hepatocellular carcinoma	FGF19 overexpression	FGF19 overexpression	No detail	ND	SD	ND	RECIST v1.1, Best response	ND
386	ASP5878	32mg intermittent (5 days on and 2 days off/ 4 days on and 3 days off)	I	NCT02038673	Hepatocellular carcinoma	FGF19 overexpression	FGF19 overexpression	No detail	ND	SD	ND	RECIST v1.1, Best response	ND
387	ASP5878	32mg intermittent (5 days on and 2 days off/ 4 days on and 3 days off)	I	NCT02038673	Hepatocellular carcinoma	FGF19 overexpression	FGF19 overexpression	No detail	ND	SD	ND	RECIST v1.1, Best response	ND
388	ASP5878	32mg intermittent (5 days on and 2 days off/ 4 days on and 3 days off)	I	NCT02038673	Lung squamous cell carcinomas	FGFR1 overexpression	FGFR1 overexpression	No detail	ND	PD	ND	RECIST v1.1, Best response	ND
389	ASP5878	32mg intermittent (5 days on and 2 days off/ 4 days on and 3 days off)	I	NCT02038673	Lung squamous cell carcinomas	FGFR1 overexpression	FGFR1 overexpression	No detail	ND	PD	ND	RECIST v1.1, Best response	ND
390	ASP5878	32mg intermittent (5 days on and 2 days off/ 4 days on and 3 days off)	I	NCT02038673	Lung squamous cell carcinomas	FGFR1 overexpression	FGFR1 overexpression	No detail	ND	PD	ND	RECIST v1.1, Best response	ND
391	ASP5878	32mg intermittent (5 days on and 2 days off/ 4 days on and 3 days off)	I	NCT02038673	Lung squamous cell carcinomas	FGFR1 overexpression	FGFR1 overexpression	No detail	ND	PD	ND	RECIST v1.1, Best response	ND
392	ASP5878	32mg intermittent (5 days on and 2 days off/ 4 days on and 3 days off)	I	NCT02038673	Lung squamous cell carcinomas	FGFR1 overexpression	FGFR1 overexpression	No detail	ND	PD	ND	RECIST v1.1, Best response	ND
393	ASP5878	32mg intermittent (5 days on and 2 days off/ 4 days on and 3 days off)	I	NCT02038673	Lung squamous cell carcinomas	FGFR1 overexpression	FGFR1 overexpression	No detail	ND	PD	ND	RECIST v1.1, Best response	ND
394	ASP5878	32mg intermittent (5 days on and 2 days off/ 4 days on and 3 days off)	I	NCT02038673	Lung squamous cell carcinomas	FGFR1 overexpression	FGFR1 overexpression	No detail	ND	PD	ND	RECIST v1.1, Best response	ND
395	ASP5878	32mg intermittent (5 days on and 2 days off/ 4 days on and 3 days off)	I	NCT02038673	Lung squamous cell carcinomas	FGFR1 overexpression	FGFR1 overexpression	No detail	ND	SD	ND	RECIST v1.1, Best response	ND
396	ASP5878	32mg intermittent (5 days on and 2 days off/ 4 days on and 3 days off)	I	NCT02038673	Lung squamous cell carcinomas	FGFR1 overexpression	FGFR1 overexpression	No detail	ND	SD	ND	RECIST v1.1, Best response	ND
397	ASP5878	32mg intermittent (5 days on and 2 days off/ 4 days on and 3 days off)	I	NCT02038673	Lung squamous cell carcinomas	FGFR1 overexpression	FGFR1 overexpression	No detail	ND	SD	ND	RECIST v1.1, Best response	ND
FISH, fluorescence in situ hybridization; RECIST, Response Evaluation Criteria in Solid Tumors; ND, no data; CR, complete response; PR partial response; SD, stable disease; PD, progressive disease; PFS, progression free survival.
